# Supplementary material for: Carbohydrate, glutathione, and polyamine metabolism are central to Aspergillus flavus oxidative stress responses over time
Source: BMC Microbiol. 2019 Sep 5;19:209. doi: 10.1186/s12866-019-1580-x (PMC6727485; doi:10.1186/s12866-019-1580-x)
Supplement: Supplementary file 2 — Table S1. Maximum changes in average growth rates (ΔOD405/hr) observed during the growth curve assay. (XLSX 9 kb) [file 12866_2019_1580_MOESM2_ESM.xlsx]

## Sheet: Sheet1
Table S1. Maximum changes in average growth rates (ΔOD405/hr) observed during the growth curve assay.
	Conidial Conc. (c/mL)	Max. ΔOD405/hr (Timepoint)
Isolate		0 mM			10 mM			15 mM			20 mM			25 mM			30 mM
AF13	20000	0.02	(6)		0.02	(36)		0.0268333	(54)		0.0317778	(90)		ND			ND
	80000	0.0276111	(6)		0.032	(30)		0.0255	(6)		0.0268333	(6)		0.0291667	(6)		ND
NRRL3357	20000	0.0683333	(78)		0.0673889	(72)		ND			ND			ND			ND
	80000	0.00227778	(66)		0.0496111	(60)		0.0358889	(96)		ND			ND			ND
ND - Not Detected
