# Supplementary material for: Carbohydrate, glutathione, and polyamine metabolism are central to Aspergillus flavus oxidative stress responses over time
Source: BMC Microbiol. 2019 Sep 5;19:209. doi: 10.1186/s12866-019-1580-x (PMC6727485; doi:10.1186/s12866-019-1580-x)
Supplement: Supplementary file 3 — Table S2. Maximum OD405 observed in each isolate and treatment during the growth curve assay. (XLSX 10 kb) [file 12866_2019_1580_MOESM3_ESM.xlsx]

## Sheet: Sheet1
Table S2. Maximum OD405 observed in each isolate and treatment during the growth curve assay.
	Conidial Conc. (c/mL)	Max. OD405 ± SD (Timepoint [hr])
Isolate		0 mM					10 mM					15 mM					20 mM					25 mM					30 mM
AF13	20000	0.808273	±	0.0308923	(84)		0.598606	±	0.145136	(100)		0.86894	±	0.177415	(100)		0.849606	±	0.1765	(100)		0.0606065	±	0.0510718	(12)		0.12394	±	0.239952	(60)
	80000	0.757606	±	0.0435928	(60)		0.73794	±	0.0995791	(72)		0.831606	±	0.215899	(84)		0.908273	±	0.075798	(100)		0.665606	±	0.0941559	(100)		0.0489398	±	0.0470319	(12)
NRRL3357	20000	1.04394	±	0	(100)		1.76527	±	0.649013	(100)		-0.0467269	±	0.403443	(100)		-0.103727	±	0.0057735	(0)		-0.12006	±	0.0034641	(0)		-0.131394	±	0.0136504	(0)
	80000	0.726273	±	0.117959	(100)		1.08827	±	0.193521	(84)		0.422273	±	0.605595	(100)		0.0866065	±	0.0895563	(24)		0.0792731	±	0.167787	(42)		0.0169398	±	0.0976166	(6)
OD405 = 0.2 was selected as a detection limit in the experiment. Values below this are shown in red.
