# Supplementary material for: Carbohydrate, glutathione, and polyamine metabolism are central to Aspergillus flavus oxidative stress responses over time
Source: BMC Microbiol. 2019 Sep 5;19:209. doi: 10.1186/s12866-019-1580-x (PMC6727485; doi:10.1186/s12866-019-1580-x)
Supplement: Supplementary file 4 — Table S3. Super & sub-pathways identified by KEGG analysis of the detected metabolites. (XLSX 11 kb) [file 12866_2019_1580_MOESM4_ESM.xlsx]

## Sheet: Sheet1
Table S3. Super & sub-pathways identified by KEGG analysis of the detected metabolites.
Super Pathway		Sub-Pathway		Metabolites
Amino acid (163)		Serine family (phosphoglycerate derived)		16
		Aromatic amino acid metabolism (PEP derived)		20
		Aspartate family (OAA derived)		34
		Glutamate family (alpha-ketoglutarate derived)		43
		Branched Chain Amino Acids (OAA derived)		2
		Branched Chain Amino Acids (pyruvate derived)		24
		Amines and polyamines		8
		Glutathione metabolism		16
Carbohydrate (43)		Glycolysis		4
		TCA cycle		8
		Calvin cycle and pentose phosphate		1
		Photorespiration		2
		Amino sugar and nucleotide sugar		14
		Inositol metabolism		3
		Sucrose, glucose, fructose metabolism		10
		C5 branched dibasic acid metabolism		1
Lipids (84)		Free fatty acid		11
		Fatty acid, Hydroxy		4
		Oxylipins		1
		Fatty acid, Amino		1
		Fatty acid, Dicarboxylate		5
		Phospholipids		28
		Lyso-phospholipids		11
		Phospholipid metabolism		9
		Choline metabolism		6
		Glycerolipid metabolism		1
		Glycerolipids - Diacyl		1
		Sphingolipid		3
		Sterols		1
Cofactors, Prosthetic Groups, Electron Carriers (22)		CoA metabolism		1
		Nicotinate and nicotinamide metabolism		6
		Folate metabolism		1
		Oxidative phosphorylation		3
		Carnitine metabolism		2
		Riboflavin and FAD metabolism		1
		Ascorbate metabolism		2
		Thiamine metabolism		1
		Tocopherol metabolism		1
		Vitamin B metabolism (B6 or B12)		4
Nucleotide (54)		Purine metabolism		30
		Pyrimidine metabolism		24
Peptide (13)		Dipeptide		13
Hormone met. (4)		Auxin metabolism		1
Secondary metabolism (6)		Benzenoids		2
		Furan metabolism		1
		Terpenoids		3
Xenobiotics (3)		Chemicals		3
