# Supplementary material for: Carbohydrate, glutathione, and polyamine metabolism are central to Aspergillus flavus oxidative stress responses over time
Source: BMC Microbiol. 2019 Sep 5;19:209. doi: 10.1186/s12866-019-1580-x (PMC6727485; doi:10.1186/s12866-019-1580-x)
Supplement: Supplementary file 5 — Fold Changes in Metabolite Accumulation (XLSX 594 kb) [file 12866_2019_1580_MOESM5_ESM.xlsx]

## Sheet: Fold Changes
Additional file 5
Fold Changes in Metabolite Accumulation
Heat map of statistically significant biochemicals profiled in this study. Red and green shaded cells indicate p≤0.05 (red indicates that the mean values are significantly higher for that comparison; green values significantly lower). Light red and light green shaded cells indicate 0.05<p<0.10 (light red indicates that the mean values trend higher for that comparison; light green values trend low…							Fold of Change (Ratios of Group Means in Scaled Imputed Data)																									Statistical Values (From Log-transformed Scaled Imputed Data)
							TIME EFFECTS (Non-Normalized)				STRESS EFFECTS (Non-Normalized)				STRAIN EFFECTS (Non-Normalized)				TIME EFFECTS (PROTEIN-Normalized)				STRESS EFFECTS (PROTEIN-Normalized)				STRAIN EFFECTS (PROTEIN-Normalized)					(AF13_0MM_7DAI) / (AF13_0MM_4DAI)		(AF13_15MM_7DAI) / (AF13_15MM_4DAI)		(NRRL3357_0MM_7DAI) / (NRRL3357_0MM_4DAI)		(NRRL3357_15MM_7DAI) / (NRRL3357_15MM_4DAI)		(AF13_15MM_4DAI) / (AF13_0MM_4DAI)		(AF13_15MM_7DAI) / (AF13_0MM_7DAI)		(NRRL3357_15MM_4DAI) / (NRRL3357_0MM_4DAI)		(NRRL3357_15MM_7DAI) / (NRRL3357_0MM_7DAI)		(NRRL3357_0MM_4DAI) / (AF13_0MM_4DAI)
Pathway Order	Alpha	Comp ID	Super Pathway	Sub Pathway	Biochemical Name	X	A7N / A4N	A7Y / A4Y	N7N / N4N	N7Y / N4Y	A4Y / A4N	A7Y / A7N	N4Y / N4N	N7Y / N7N	A4N / N4N	A7N / N7N	A4Y / N4Y	A7Y / N7Y	A7N / A4N	A7Y / A4Y	N7N / N4N	N7Y / N4Y	A4Y / A4N	A7Y / A7N	N4Y / N4N	N7Y / N7N	A4N / N4N	A7N / N7N	A4Y / N4Y	A7Y / N7Y	X	p-value	q-value	p-value	q-value	p-value	q-value	p-value	q-value	p-value	q-value	p-value	q-value	p-value	q-value	p-value	q-value	p-value	q-value
1	195	58	Amino acid	Serine family (phosphoglycerate derived)	glycine		0.88	1.07	0.86	0.85	0.9	1.1	1.11	1.1	1.04	1.06	0.85	1.06	1.79	2.32	1.77	1.32	1.02	1.32	1.08	0.8	0.77	0.78	0.73	1.28		0.3543	0.091	0.6287	0.0428	0.1355	0.0579	0.1357	0.0258	0.275	0.1836	0.5149	0.2683	0.0871	0.0359	0.5006	0.127	0.6736	0.3932
3	349	1648	Amino acid	Serine family (phosphoglycerate derived)	serine		0.91	1.23	0.93	1.01	0.83	1.13	0.98	1.05	1.11	1.08	0.94	1.15	1.84	2.69	1.92	1.58	0.93	1.35	0.95	0.78	0.82	0.79	0.8	1.37		0.4393	0.1094	0.1071	0.0092	0.4268	0.1571	0.9875	0.1433	0.0457	0.0643	0.4305	0.2449	0.7375	0.2063	0.6159	0.1431	0.1862	0.1584
6	270	27710	Amino acid	Serine family (phosphoglycerate derived)	N-acetylglycine		0.29	0.34	0.35	0.35	1.41	1.7	1.95	1.95	0.94	0.76	0.68	0.66	0.56	0.75	0.72	0.57	1.52	2.02	1.87	1.49	0.73	0.57	0.59	0.77		0.0003	0.0004	2.3149e-05	1.5727e-05	0.0013	0.0018	1.3609e-07	4.6976e-06	0.0537	0.0678	0.0162	0.1163	0.0003	0.0004	0.0105	0.0248	0.5957	0.3626
7	279	37076	Amino acid	Serine family (phosphoglycerate derived)	N-acetylserine		1.78	1.87	1.33	1.82	0.83	0.87	0.58	0.79	0.97	1.29	1.4	1.44	3.58	4.16	2.75	2.87	0.93	1.09	0.55	0.58	0.72	0.94	1.21	1.76		0.0002	0.0003	7.0666e-07	3.5526e-06	0.0032	0.0034	0.0002	0.0001	0.0516	0.0678	0.0722	0.1529	0.0001	0.0002	0.0177	0.0287	0.6802	0.3939
10	288	54727	Amino acid	Serine family (phosphoglycerate derived)	N-carbamoylserine		1.27	1.92	1.46	2.6	0.73	1.11	0.42	0.75	0.86	0.75	1.49	1.1	2.55	4.22	3	4.17	0.81	1.34	0.41	0.56	0.64	0.54	1.28	1.29		0.0298	0.0107	0.0002	4.9759e-05	0.0242	0.0148	6.7736e-06	2.0025e-05	0.0157	0.0511	0.2834	0.2054	0.0013	0.0012	0.0071	0.0219	0.3707	0.264
11	356	46960	Amino acid	Serine family (phosphoglycerate derived)	sulfate*		1.53	2.12	1.46	2.31	0.72	1	0.48	0.76	0.79	0.82	1.18	1.09	3.06	4.63	3.01	3.66	0.81	1.23	0.46	0.56	0.58	0.59	1.02	1.29		0.0064	0.0033	3.0431e-06	7.8576e-06	0.0088	0.0065	0.0001	0.0001	0.0269	0.0557	0.951	0.3682	0.0009	0.0009	0.0196	0.0299	0.0934	0.0994
12	141	1868	Amino acid	Serine family (phosphoglycerate derived)	cysteine		1.04	1.86	1.03	1.8	0.76	1.36	0.44	0.78	0.7	0.71	1.2	1.24	2.04	3.85	2.05	2.93	0.87	1.65	0.42	0.6	0.51	0.51	1.06	1.39		0.936	0.2033	0.0309	0.0031	0.893	0.2893	0.0145	0.0041	0.0749	0.0821	0.2563	0.1954	0.0036	0.0027	0.1284	0.0684	0.0254	0.0475
13	140	15705	Amino acid	Serine family (phosphoglycerate derived)	cystathionine		0.64	1.93	0.64	1.48	0.63	1.91	0.75	1.72	1.3	1.29	1.1	1.43	1.28	4.11	1.32	2.29	0.71	2.26	0.73	1.26	0.97	0.94	0.94	1.69		0.0793	0.0238	0.0093	0.0011	0.0132	0.0088	0.0034	0.0014	0.0014	0.0179	0.0392	0.1507	0.0142	0.0077	0.0054	0.0184	0.0189	0.0413
14	146	56	Amino acid	Serine family (phosphoglycerate derived)	cystine		0.35	0.82	0.44	1.95	0.89	2.08	0.4	1.77	0.76	0.61	1.7	0.71	0.65	1.65	0.89	2.98	1.03	2.62	0.39	1.29	0.55	0.4	1.48	0.82		0.0467	0.0155	0.372	0.0273	0.0045	0.0042	0.004	0.0015	0.769	0.3315	0.1275	0.1671	0.0005	0.0006	0.0226	0.032	0.1952	0.1631
15	143	37443	Amino acid	Serine family (phosphoglycerate derived)	cysteine sulfinic acid		0.73	1.17	0.96	1.4	0.91	1.45	0.69	1.01	0.87	0.67	1.15	0.96	1.46	2.53	1.95	2.17	1.02	1.76	0.66	0.74	0.64	0.48	0.99	1.15		0.0565	0.0181	0.0829	0.0074	0.7213	0.2427	0.0745	0.0153	0.091	0.0907	0.0349	0.1507	0.0623	0.0268	0.9037	0.1861	0.2118	0.1747
16	345	47897	Amino acid	Serine family (phosphoglycerate derived)	S-carboxymethyl-L-cysteine		1.6	2.09	1.74	5.84	0.61	0.8	0.16	0.53	1.07	0.98	4.18	1.5	3.23	4.62	3.58	9.43	0.69	0.98	0.15	0.4	0.79	0.71	3.61	1.77		0.0014	0.0011	0.0001	4.5906e-05	0.0074	0.0058	3.2257e-06	1.4461e-05	0.0016	0.0185	0.0016	0.0285	2.679e-06	4.0347e-05	0.0039	0.0146	0.5796	0.3574
18	213	590	Amino acid	Serine family (phosphoglycerate derived)	hypotaurine		1.04	1.24	0.77	1.35	0.69	0.82	0.45	0.79	0.49	0.67	0.75	0.69	2.17	2.79	1.58	2.09	0.78	1	0.44	0.58	0.36	0.49	0.64	0.85		0.8916	0.1953	0.0356	0.0035	0.0545	0.0268	0.0298	0.0071	0.0146	0.0496	0.3039	0.2134	6.8158e-05	0.0002	0.1005	0.0602	0.0003	0.0042
19	357	2125	Amino acid	Serine family (phosphoglycerate derived)	taurine		0.54	0.85	0.65	0.37	1.82	2.88	2.43	1.41	0.55	0.46	0.41	0.93	0.93	1.83	1.34	0.54	2.1	4.1	2.41	0.97	0.4	0.28	0.35	1.18		0.0292	0.0106	0.5481	0.0381	0.128	0.0555	0.0039	0.0015	0.0431	0.0639	0.001	0.0264	0.0009	0.0009	0.2944	0.1014	0.021	0.044
25	142	22176	Amino acid	Serine family (phosphoglycerate derived)	cysteine s-sulfate		0.63	0.54	1.15	3.5	1.11	0.96	0.48	1.47	1.28	0.7	2.93	0.45	1.3	1.23	2.42	5.59	1.27	1.2	0.47	1.08	0.95	0.51	2.58	0.57		0.0771	0.0233	0.0039	0.0006	0.4849	0.1748	0.0082	0.0027	0.5551	0.276	0.8165	0.3391	0.0406	0.0186	0.2838	0.099	0.1495	0.1361
26	226	42002	Amino acid	Serine family (phosphoglycerate derived)	lanthionine		0.99	1.9	0.68	1.78	0.7	1.34	0.49	1.29	0.9	1.32	1.28	1.37	1.97	4.01	1.4	2.72	0.79	1.6	0.48	0.93	0.67	0.95	1.11	1.63		0.7337	0.1664	0.0069	0.0008	0.0288	0.0167	0.0023	0.001	0.0075	0.0419	0.2068	0.1861	5.0462e-05	0.0002	0.1384	0.0695	0.3246	0.2397
28	59	53229	Amino acid	Serine family (phosphoglycerate derived)	2-methylserine		0.81	1.09	1.13	1.99	0.78	1.04	0.5	0.89	0.9	0.65	1.4	0.77	1.61	2.45	2.31	3.25	0.88	1.34	0.48	0.68	0.69	0.48	1.25	0.94		0.2599	0.0683	0.5478	0.0381	0.4367	0.1603	8.4968e-05	8.4446e-05	0.205	0.1527	0.8482	0.3409	9.6563e-05	0.0002	0.4371	0.1177	0.3714	0.264
36	337	18335	Amino acid	Aromatic amino acid metabolism (PEP derived)	quinate		0.58	0.5	0.67	0.46	1.31	1.13	2.13	1.47	1.04	0.9	0.64	0.69	1.14	1.11	1.37	0.73	1.46	1.41	2.05	1.1	0.78	0.65	0.55	0.84		0.0089	0.0044	0.0003	8.0062e-05	0.031	0.0176	4.4545e-05	5.9024e-05	0.0526	0.0678	0.3201	0.214	3.2825e-05	0.0001	0.0376	0.0395	0.7996	0.434
37	65	36764	Amino acid	Aromatic amino acid metabolism (PEP derived)	3-dehydroshikimate		0.61	0.75	0.54	0.45	1.05	1.28	1.62	1.36	0.65	0.74	0.42	0.69	1.22	1.65	1.1	0.71	1.17	1.59	1.56	1.01	0.48	0.53	0.36	0.84		0.0016	0.0012	0.0028	0.0004	0.0006	0.001	2.7322e-05	4.2631e-05	0.5147	0.2689	0.0321	0.1491	0.0007	0.0007	0.0194	0.0299	0.0002	0.0028
39	116	57746	Amino acid	Aromatic amino acid metabolism (PEP derived)	anthranilate		0.23	0.25	0.59	1.16	0.85	0.91	0.47	0.93	1.02	0.4	1.84	0.4	0.5	0.54	1.18	1.69	0.93	1.01	0.47	0.67	0.76	0.32	1.51	0.48		0.0003	0.0004	4.6531e-05	2.1671e-05	0.0684	0.033	0.4884	0.0784	0.5018	0.2647	0.3739	0.228	0.0175	0.0091	0.8968	0.1852	0.9608	0.479
41	371	54	Amino acid	Aromatic amino acid metabolism (PEP derived)	tryptophan		0.79	1.14	0.79	0.89	0.86	1.24	1.01	1.14	0.89	0.89	0.76	0.97	1.62	2.49	1.62	1.41	0.97	1.49	0.98	0.85	0.66	0.66	0.65	1.15		0.186	0.0505	0.2809	0.0213	0.0543	0.0268	0.0494	0.0106	0.0965	0.0937	0.2391	0.1954	0.8209	0.2246	0.2145	0.087	0.0951	0.0996
47	370	6104	Amino acid	Aromatic amino acid metabolism (PEP derived)	tryptamine		2.03	3.33	0.63	1.83	0.7	1.15	0.59	1.71	0.75	2.41	0.89	1.62	4	7.44	1.34	2.63	0.78	1.46	0.58	1.15	0.58	1.73	0.78	2.19		0.0461	0.0154	0.0002	6.3467e-05	0.1464	0.062	0.422	0.0701	0.2734	0.1836	0.4925	0.2607	0.0737	0.031	0.4546	0.1208	0.3363	0.245
54	224	15140	Amino acid	Aromatic amino acid metabolism (PEP derived)	kynurenine		0.74	0.67	0.69	0.58	1.02	0.93	1.95	1.64	1.02	1.09	0.54	0.61	1.48	1.52	1.42	0.9	1.11	1.14	1.88	1.19	0.77	0.8	0.45	0.77		0.1107	0.0322	0.0431	0.0041	0.0568	0.0277	0.0144	0.0041	0.9411	0.379	0.777	0.3363	0.0002	0.0003	0.046	0.0426	0.9425	0.4738
61	317	64	Amino acid	Aromatic amino acid metabolism (PEP derived)	phenylalanine		1.02	1.32	0.75	0.74	0.92	1.18	1.12	1.1	0.52	0.71	0.43	0.76	2.1	2.9	1.53	1.17	1.03	1.41	1.08	0.83	0.38	0.53	0.36	0.9		0.9563	0.2068	0.0903	0.0079	0.0249	0.0151	0.0016	0.0007	0.54	0.274	0.2586	0.1954	0.1082	0.0435	0.3424	0.1094	0.0007	0.0063
62	316	12142	Amino acid	Aromatic amino acid metabolism (PEP derived)	phenethylamine		3.33	4.53	0.55	1.54	0.79	1.07	0.6	1.69	0.41	2.47	0.53	1.57	6.68	10.21	1.15	2.21	0.89	1.36	0.59	1.13	0.31	1.79	0.47	2.15		0.0015	0.0012	0.0001	4.1482e-05	0.0469	0.0239	0.6499	0.1008	0.4405	0.2431	0.7596	0.3324	0.0563	0.0247	0.4663	0.1222	0.0094	0.0261
67	318	22130	Amino acid	Aromatic amino acid metabolism (PEP derived)	phenyllactate (PLA)		0.3	0.36	0.5	0.54	1.14	1.36	1.85	2	1.33	0.82	0.82	0.55	0.64	0.79	0.96	0.69	1.27	1.57	1.78	1.28	0.97	0.65	0.69	0.79		0.0085	0.0042	0.0083	0.001	0.0458	0.0237	0.0629	0.013	0.6104	0.2884	0.3287	0.2151	4.0849e-05	0.0001	0.3129	0.1032	0.1049	0.1075
68	319	566	Amino acid	Aromatic amino acid metabolism (PEP derived)	phenylpyruvate		0.93	0.89	1.08	0.91	0.87	0.84	1.04	0.88	0.55	0.48	0.46	0.45	1.91	1.98	2.17	1.46	0.98	1.02	0.98	0.66	0.4	0.35	0.4	0.55		0.5471	0.131	0.272	0.0209	0.5662	0.1982	0.6964	0.1063	0.2128	0.157	0.5676	0.2798	0.9489	0.2482	0.3464	0.1094	0.0006	0.0058
71	373	1299	Amino acid	Aromatic amino acid metabolism (PEP derived)	tyrosine		0.72	0.96	0.79	1.55	0.84	1.12	0.58	1.14	0.86	0.79	1.25	0.77	1.46	2.12	1.61	2.43	0.93	1.36	0.56	0.84	0.64	0.58	1.07	0.93		0.048	0.0157	0.655	0.0445	0.0602	0.0293	0.0004	0.0003	0.0591	0.071	0.3693	0.228	3.271e-06	4.1283e-05	0.2481	0.0952	0.0437	0.0612
72	372	1603	Amino acid	Aromatic amino acid metabolism (PEP derived)	tyramine		1.76	2.79	0.53	2.61	0.67	1.07	0.38	1.87	0.72	2.43	1.29	1.38	3.47	6.21	1.11	3.65	0.75	1.34	0.37	1.22	0.56	1.75	1.13	1.92		0.0674	0.0209	0.0012	0.0002	0.1552	0.0652	0.2372	0.0417	0.1724	0.1364	0.7209	0.3233	0.0403	0.0185	0.5118	0.1273	0.5405	0.341
76	86	1669	Amino acid	Aromatic amino acid metabolism (PEP derived)	4-hydroxyphenylpyruvate		1.07	0.7	0.65	2.05	1.14	0.74	0.42	1.32	0.44	0.72	1.2	0.41	2.18	1.56	1.34	3.13	1.26	0.9	0.4	0.94	0.33	0.54	1.03	0.51		0.9249	0.2015	0.0063	0.0008	0.165	0.0686	0.0342	0.008	0.2234	0.1622	0.2457	0.1954	0.0121	0.0069	0.401	0.1121	0.0186	0.0413
82	74	12017	Amino acid	Aromatic amino acid metabolism (PEP derived)	3-methoxytyrosine		1.61	1.47	1.27	2.9	0.9	0.82	0.33	0.75	0.4	0.5	1.1	0.56	3.31	3.34	2.62	4.47	1.01	1.02	0.32	0.54	0.29	0.37	0.93	0.7		0.0645	0.02	0.046	0.0044	0.4122	0.1527	8.1201e-05	8.293e-05	0.865	0.3624	0.1312	0.1671	0.0001	0.0002	0.3009	0.1015	0.0072	0.0219
88	310	45413	Amino acid	Aromatic amino acid metabolism (PEP derived)	O-sulfo-L-tyrosine		1.36	2.01	1.29	5.51	0.53	0.79	0.23	0.97	0.56	0.59	1.32	0.48	2.75	4.47	2.68	8.56	0.59	0.96	0.22	0.71	0.42	0.43	1.13	0.59		0.148	0.0412	0.0006	0.0001	0.132	0.057	1.6726e-07	4.6976e-06	0.0009	0.0146	0.2597	0.1954	6.1957e-05	0.0002	0.8383	0.1759	0.0099	0.0269
89	277	33950	Amino acid	Aromatic amino acid metabolism (PEP derived)	N-acetylphenylalanine		0.78	0.63	0.62	0.62	1.2	0.98	1.36	1.36	0.98	1.24	0.87	0.89	1.53	1.39	1.27	0.99	1.32	1.2	1.31	1.02	0.74	0.89	0.75	1.05		0.0205	0.0081	0.0001	4.5658e-05	0.0037	0.0037	0.0007	0.0004	0.058	0.071	0.6356	0.299	0.0049	0.0033	0.0267	0.0353	0.7978	0.434
91	281	33959	Amino acid	Aromatic amino acid metabolism (PEP derived)	N-acetyltryptophan		1.57	1.34	0.97	1.42	0.97	0.83	0.76	1.12	0.9	1.46	1.14	1.08	3.09	3.01	2.02	2.3	1.07	1.04	0.73	0.83	0.68	1.05	1	1.31		0.0016	0.0012	0.0439	0.0042	0.8346	0.2747	0.0136	0.004	0.6775	0.3059	0.1456	0.1678	0.1034	0.0419	0.4141	0.1131	0.5261	0.3344
92	282	32390	Amino acid	Aromatic amino acid metabolism (PEP derived)	N-acetyltyrosine		1.47	1.17	1	1.04	1.09	0.86	1.01	1.06	0.89	1.31	0.96	1.07	2.92	2.65	2.09	1.66	1.2	1.09	0.98	0.78	0.67	0.94	0.82	1.31		0.0016	0.0012	0.0868	0.0077	0.9527	0.3014	0.5417	0.086	0.2726	0.1836	0.0646	0.1529	0.8148	0.2235	0.4622	0.122	0.1416	0.1307
98	311	43392	Amino acid	Aromatic amino acid metabolism (PEP derived)	o-Tyrosine		0.77	0.67	1.03	1.75	1.03	0.89	0.67	1.14	0.16	0.12	0.25	0.1	1.57	1.48	2.09	2.67	1.14	1.07	0.64	0.82	0.12	0.09	0.22	0.12		0.129	0.0367	0.0029	0.0004	0.9144	0.2938	0.0033	0.0013	0.7498	0.3288	0.5752	0.2817	0.003	0.0023	0.3987	0.1121	3.0706e-07	5.85e-05
99	291	48433	Amino acid	Aromatic amino acid metabolism (PEP derived)	N-formylphenylalanine		0.46	0.36	0.37	0.34	1.46	1.13	1.93	1.74	0.96	1.2	0.72	0.78	0.92	0.79	0.76	0.53	1.59	1.38	1.85	1.3	0.73	0.87	0.63	0.93		0.0012	0.0011	0.0002	5.2547e-05	0.0002	0.0005	0.0002	0.0001	0.0176	0.0511	0.3042	0.2134	0.0012	0.0011	0.0093	0.0248	0.8249	0.4439
122	123	443	Amino acid	Aspartate family (OAA derived)	aspartate		0.67	0.83	0.77	0.78	0.92	1.15	1.1	1.12	1.11	0.96	0.92	0.99	1.34	1.81	1.58	1.21	1.03	1.39	1.07	0.82	0.82	0.7	0.79	1.18		0.0204	0.008	0.0668	0.0062	0.0084	0.0064	0.0129	0.0038	0.2596	0.182	0.3164	0.214	0.0387	0.0179	0.2385	0.0925	0.1842	0.1581
128	361	1284	Amino acid	Aspartate family (OAA derived)	threonine		0.84	1.15	0.88	0.98	0.82	1.12	0.99	1.11	1.03	0.99	0.85	0.99	1.71	2.51	1.8	1.53	0.92	1.34	0.96	0.81	0.76	0.73	0.73	1.2		0.2647	0.0693	0.2766	0.0212	0.1997	0.0817	0.7683	0.1157	0.0425	0.0639	0.4642	0.255	0.8942	0.2376	0.3966	0.1121	0.7141	0.4074
132	122	512	Amino acid	Aspartate family (OAA derived)	asparagine		0.76	1.13	0.79	1.08	0.81	1.21	0.86	1.17	1.09	1.05	1.03	1.08	1.53	2.44	1.63	1.7	0.91	1.45	0.83	0.87	0.81	0.77	0.89	1.28		0.1126	0.0325	0.3849	0.028	0.0464	0.0238	0.2376	0.0417	0.0166	0.0511	0.2826	0.2054	0.0233	0.0116	0.1372	0.0695	0.2149	0.1765
135	232	1301	Amino acid	Aspartate family (OAA derived)	lysine		1.1	1.37	1.02	1.17	0.87	1.09	0.91	1.05	1.09	1.18	1.04	1.22	2.19	2.97	2.08	1.84	0.97	1.32	0.88	0.78	0.81	0.85	0.9	1.45		0.5492	0.131	0.0081	0.001	0.9169	0.2938	0.0127	0.0038	0.0289	0.0581	0.4847	0.2586	0.0042	0.003	0.5071	0.1272	0.1377	0.1307
136	130	15308	Amino acid	Aspartate family (OAA derived)	cadaverine		0.65	1.55	6.08	3.43	0.27	0.63	0.95	0.54	6.39	0.68	1.79	0.81	1.29	3.03	12.26	5.2	0.3	0.71	0.96	0.41	4.55	0.48	1.44	0.84		0.2071	0.0558	0.2202	0.0174	0.0003	0.0007	0.0205	0.0053	0.0033	0.0275	0.3	0.2127	0.3739	0.1222	0.08	0.0537	0.0014	0.0078
137	343	1495	Amino acid	Aspartate family (OAA derived)	saccharopine		0.73	1.04	0.63	0.92	0.87	1.23	1.03	1.5	1.23	1.42	1.03	1.17	1.46	2.25	1.29	1.41	0.96	1.47	1.01	1.1	0.93	1.05	0.88	1.41		0.0852	0.0254	0.8386	0.055	0.0707	0.0339	0.4099	0.0683	0.0538	0.0678	0.2497	0.1954	0.5299	0.1592	0.1087	0.063	0.0059	0.0201
138	323	1444	Amino acid	Aspartate family (OAA derived)	pipecolate		0.85	1.22	0.83	1.28	0.84	1.21	0.82	1.27	0.98	1	1.01	0.95	1.69	2.64	1.71	1.99	0.93	1.45	0.79	0.92	0.73	0.72	0.86	1.15		0.2554	0.0673	0.1597	0.0127	0.1733	0.0716	0.0387	0.0087	0.04	0.0626	0.2856	0.2056	0.0082	0.005	0.1358	0.0695	0.7443	0.4159
139	46	6146	Amino acid	Aspartate family (OAA derived)	2-aminoadipate		0.73	1.21	1.01	0.98	0.74	1.22	1.02	0.99	1.26	0.91	0.91	1.12	1.46	2.63	2.08	1.55	0.82	1.48	0.98	0.73	0.93	0.65	0.79	1.33		0.0613	0.0193	0.0498	0.0047	0.8469	0.278	0.8722	0.1289	0.0076	0.0419	0.1821	0.1777	0.8523	0.2311	0.8544	0.1788	0.0577	0.0714
141	52	31934	Amino acid	Aspartate family (OAA derived)	2-hydroxyadipate		2.91	1.67	1.5	1.99	0.86	0.49	0.49	0.65	0.7	1.35	1.23	1.03	5.75	3.86	3.14	3.28	0.95	0.63	0.47	0.49	0.52	0.96	1.06	1.25		0.0487	0.0159	0.031	0.0031	0.0945	0.0433	0.046	0.01	0.176	0.1364	0.1635	0.1733	0.0104	0.0061	0.1132	0.0642	0.1284	0.1229
142	95	43231	Amino acid	Aspartate family (OAA derived)	6-oxopiperidine-2-carboxylate		1.16	0.55	0.57	0.61	1.14	0.54	1.12	1.19	0.74	1.5	0.76	0.68	2.3	1.21	1.18	0.96	1.26	0.66	1.08	0.87	0.55	1.08	0.65	0.81		0.1549	0.0428	0.0539	0.005	0.0826	0.039	0.0566	0.012	0.4308	0.2415	0.0469	0.1507	0.5937	0.1743	0.4641	0.1221	0.0499	0.0664
146	89	18319	Amino acid	Aspartate family (OAA derived)	5-aminovalerate		0.95	1.35	0.82	3.44	0.76	1.07	0.29	1.22	0.83	0.97	2.16	0.85	1.9	2.89	1.67	5.38	0.86	1.3	0.28	0.9	0.62	0.7	1.88	1.01		0.6751	0.1552	0.0379	0.0037	0.2076	0.0844	3.1181e-05	4.5152e-05	0.0477	0.0666	0.6003	0.289	2.972e-05	0.0001	0.0892	0.0569	0.2333	0.1846
147	241	1302	Amino acid	Aspartate family (OAA derived)	methionine		0.85	1.57	0.83	2.15	0.63	1.16	0.4	1.04	0.98	1.01	1.53	1.12	1.74	3.43	1.71	3.39	0.71	1.39	0.39	0.77	0.73	0.74	1.31	1.33		0.281	0.0733	0.0024	0.0004	0.1021	0.0458	1.501e-05	3.2428e-05	0.0003	0.0075	0.3432	0.2192	7.2773e-06	6.123e-05	0.6829	0.1522	0.7112	0.4069
148	210	15128	Amino acid	Aspartate family (OAA derived)	homocysteine		0.49	0.74	1.04	1.18	0.7	1.05	0.48	0.54	2.14	1.01	3.13	1.95	1	1.53	2.14	1.48	0.79	1.22	0.54	0.37	1.58	0.73	2.31	2.39		0.0143	0.0062	0.1107	0.0094	0.7276	0.2435	0.0855	0.0171	0.0138	0.0496	0.8019	0.3389	0.0185	0.0094	0.0015	0.01	0.0072	0.0219
150	344	15915	Amino acid	Aspartate family (OAA derived)	S-adenosylmethionine (SAM)		0.24	0.43	0.33	0.8	1.01	1.79	0.75	1.83	1.24	0.92	1.66	0.9	0.55	0.89	0.66	1.23	1.13	1.81	0.73	1.35	0.91	0.77	1.43	1.03		2.5746e-05	0.0001	0.0117	0.0013	0.0018	0.0023	0.0753	0.0154	0.9306	0.378	0.0756	0.1529	0.0064	0.0042	0.0156	0.0276	0.0421	0.0597
152	242	18374	Amino acid	Aspartate family (OAA derived)	methionine sulfoxide		0.57	0.23	0.71	0.18	7.64	3.13	22.36	5.57	1.48	1.18	0.51	0.66	1.15	0.49	1.47	0.28	8.49	3.64	21.73	4.07	1.11	0.87	0.43	0.78		0.0195	0.0078	0.0002	5.0599e-05	0.0452	0.0235	0.0011	0.0005	4.3776e-07	2.6715e-05	0.0013	0.0264	7.5325e-07	2.2973e-05	0.0006	0.0075	0.0198	0.0425
154	350	39592	Amino acid	Aspartate family (OAA derived)	S-methylcysteine		0.92	2.09	1.01	5.73	0.55	1.25	0.16	0.92	1.28	1.15	4.32	1.57	1.87	4.34	2.05	9.26	0.63	1.47	0.15	0.7	0.93	0.85	3.83	1.79		0.4969	0.1209	0.0069	0.0008	0.9422	0.2996	8.5879e-05	8.4446e-05	0.009	0.0469	0.3098	0.2134	0.0002	0.0003	0.6254	0.1441	0.0214	0.044
156	276	45428	Amino acid	Aspartate family (OAA derived)	N-acetylmethionine sulfoxide		1.48	0.65	1.37	0.56	3.28	1.43	5.11	2.09	1.15	1.25	0.74	0.86	2.96	1.44	2.83	0.89	3.66	1.78	4.91	1.55	0.86	0.9	0.64	1.03		0.0164	0.0068	2.2471e-05	1.569e-05	0.0057	0.005	2.9535e-07	5.5301e-06	1.4036e-07	2.1541e-05	0.0172	0.1169	8.3862e-10	8.4673e-08	8.4307e-05	0.0022	0.0487	0.0659
158	108	1126	Amino acid	Aspartate family (OAA derived)	alanine		0.64	0.83	0.68	0.72	0.95	1.23	1.17	1.24	1.06	1	0.86	0.99	1.29	1.81	1.41	1.12	1.06	1.48	1.14	0.91	0.79	0.73	0.74	1.19		0.0251	0.0095	0.1116	0.0094	0.0093	0.0068	0.0047	0.0017	0.4307	0.2415	0.2128	0.1868	0.016	0.0085	0.0901	0.057	0.37	0.264
160	254	36752	Amino acid	Aspartate family (OAA derived)	N6-acetyllysine		0.91	1.3	1.05	2.59	0.86	1.24	0.42	1.03	0.23	0.2	0.47	0.24	1.81	2.74	2.12	4.03	0.97	1.47	0.4	0.76	0.17	0.14	0.41	0.28		0.4717	0.1165	0.1301	0.0108	0.8714	0.2845	1.8581e-05	3.599e-05	0.0973	0.0939	0.3195	0.214	9.0191e-05	0.0002	0.7017	0.1552	2.0768e-06	0.0001
161	252	1498	Amino acid	Aspartate family (OAA derived)	N6,N6,N6-trimethyllysine		1	1.31	0.84	1.5	0.8	1.05	0.66	1.17	0.96	1.14	1.17	1.02	2.01	2.88	1.74	2.31	0.89	1.27	0.64	0.85	0.72	0.83	1	1.25		0.9836	0.211	0.0179	0.0019	0.0412	0.0224	0.0142	0.0041	0.0262	0.0556	0.5955	0.2877	7.7993e-05	0.0002	0.2272	0.0902	0.5219	0.3337
162	258	1585	Amino acid	Aspartate family (OAA derived)	N-acetylalanine		1.93	2.07	1.9	1.93	0.81	0.87	0.65	0.66	0.97	0.99	1.21	1.3	3.88	4.61	3.93	3.12	0.91	1.08	0.63	0.5	0.72	0.72	1.04	1.54		0.0003	0.0004	6.7148e-07	3.5526e-06	0.0009	0.0014	0.0022	0.001	0.0056	0.0388	0.1997	0.1846	0.0064	0.0042	0.0119	0.0248	0.8775	0.4555
163	260	33942	Amino acid	Aspartate family (OAA derived)	N-acetylasparagine		1.98	2.1	1.76	2.1	0.79	0.84	0.58	0.69	0.97	1.1	1.33	1.33	3.97	4.69	3.64	3.38	0.88	1.04	0.56	0.52	0.72	0.79	1.15	1.59		4.0881e-05	0.0001	9.5335e-06	1.238e-05	0.0006	0.001	2.6438e-05	4.2631e-05	0.0173	0.0511	0.0054	0.0709	0.0004	0.0005	0.0022	0.0122	0.7893	0.4321
164	261	22185	Amino acid	Aspartate family (OAA derived)	N-acetylaspartate (NAA)		1.07	1.1	0.97	0.66	1	1.03	1.39	0.95	1.06	1.18	0.77	1.28	2.17	2.47	2	1.05	1.13	1.28	1.34	0.7	0.78	0.85	0.66	1.56		0.3997	0.1008	0.0732	0.0066	0.6098	0.2116	0.0355	0.0081	0.919	0.3771	0.5953	0.2877	0.0759	0.0318	0.3939	0.1121	0.4607	0.3082
165	262	37432	Amino acid	Aspartate family (OAA derived)	N-acetyl-beta-alanine		1.86	1.51	1.06	2.05	1.5	1.22	0.55	1.08	0.54	0.96	1.47	1.08	3.49	3.35	2.09	3.35	1.57	1.51	0.51	0.81	0.42	0.7	1.3	1.31		0.0112	0.0051	0.03	0.003	0.6363	0.2177	0.0147	0.0041	0.0868	0.0882	0.09	0.1529	0.0676	0.0289	0.7272	0.1568	0.0538	0.0688
166	275	1589	Amino acid	Aspartate family (OAA derived)	N-acetylmethionine		0.98	1.26	0.61	1.31	0.66	0.85	0.4	0.88	0.81	1.31	1.33	1.28	1.96	2.8	1.25	2.06	0.75	1.07	0.39	0.64	0.6	0.95	1.16	1.58		0.697	0.1598	0.0133	0.0015	0.0002	0.0006	0.0029	0.0012	0.001	0.0146	0.1149	0.165	2.5781e-08	1.3015e-06	0.121	0.0665	0.0008	0.0063
167	280	33939	Amino acid	Aspartate family (OAA derived)	N-acetylthreonine		0.59	0.83	0.77	1.08	0.9	1.26	0.7	0.98	0.57	0.44	0.74	0.57	1.21	1.79	1.57	1.73	1.03	1.51	0.67	0.74	0.42	0.33	0.64	0.67		0.0419	0.0142	0.1501	0.0121	0.1527	0.0644	0.3118	0.0534	0.3857	0.2268	0.2686	0.1973	0.0172	0.0091	0.9099	0.1869	0.0026	0.0116
168	290	2829	Amino acid	Aspartate family (OAA derived)	N-formylmethionine		0.16	0.25	0.26	0.3	0.85	1.32	0.95	1.1	1.09	0.69	0.98	0.83	0.35	0.54	0.52	0.44	0.99	1.53	0.92	0.78	0.78	0.52	0.85	1.03		0.0002	0.0004	0.0001	4.3874e-05	0.0009	0.0014	0.0137	0.004	0.6501	0.3001	0.2465	0.1954	0.6168	0.18	0.6844	0.1522	0.876	0.4555
171	299	47101	Amino acid	Aspartate family (OAA derived)	N-methylpipecolate		1.29	1.91	1.58	5.85	0.69	1.02	0.24	0.87	1	0.82	2.93	0.96	2.61	4.24	3.21	9.28	0.77	1.25	0.22	0.65	0.74	0.6	2.52	1.15		0.0635	0.0198	0.001	0.0002	0.0186	0.0118	2.7134e-05	4.2631e-05	0.0237	0.0546	0.7162	0.3222	4.7805e-05	0.0002	0.1751	0.0802	0.9381	0.4729
172	297	37069	Amino acid	Aspartate family (OAA derived)	N-methylalanine		0.38	0.56	0.46	0.83	1.16	1.7	0.97	1.77	0.86	0.71	1.02	0.68	0.81	1.15	0.97	1.28	1.29	1.85	0.96	1.27	0.66	0.55	0.89	0.8		0.0045	0.0026	0.0369	0.0036	0.0195	0.0123	0.1889	0.0342	0.2649	0.1823	0.1215	0.165	0.8651	0.2336	0.0532	0.0432	0.327	0.2405
174	251	48455	Amino acid	Aspartate family (OAA derived)	N2,N6-diacetyllysine		2.57	2.66	1.16	3.12	0.81	0.84	0.28	0.76	0.48	1.06	1.38	1.18	5.16	6.03	2.37	4.84	0.91	1.06	0.27	0.54	0.35	0.76	1.19	1.49		0.0016	0.0012	3.718e-05	1.8861e-05	0.3178	0.1214	0.001	0.0005	0.2721	0.1836	0.0923	0.1529	0.0004	0.0005	0.053	0.0432	0.0026	0.0116
177	335	48428	Amino acid	Aspartate family (OAA derived)	pyrraline		1	0.86	0.91	0.99	0.97	0.84	0.85	0.93	0.8	0.88	0.91	0.79	1.95	1.93	1.89	1.54	1.06	1.05	0.82	0.67	0.6	0.62	0.78	0.98		0.6631	0.1538	0.4039	0.029	0.0804	0.0382	0.8065	0.1198	0.7445	0.3274	0.759	0.3324	0.019	0.0097	0.492	0.1268	0.0343	0.0546
179	80	47089	Amino acid	Aspartate family (OAA derived)	3-sulfo-L-alanine		1.6	2.32	2.34	2.43	2.35	3.4	2.11	2.2	0.85	0.58	0.95	0.9	3.14	5.07	4.79	3.83	2.64	4.26	2.05	1.64	0.64	0.42	0.82	1.09		0.0253	0.0095	4.0844e-08	1.0267e-06	0.0004	0.0009	7.6505e-07	9.2223e-06	0.0013	0.0179	0.0003	0.0156	0.0005	0.0006	0.0009	0.009	0.2755	0.21
183	285	52340	Amino acid	Aspartate family (OAA derived)	N-carbamoylalanine		0.76	0.82	0.91	1.05	0.98	1.05	0.76	0.88	0.58	0.49	0.74	0.58	1.5	1.77	1.87	1.65	1.09	1.29	0.74	0.65	0.43	0.35	0.64	0.69		0.049	0.0159	0.04	0.0039	0.1337	0.0575	0.2886	0.05	0.6253	0.2926	0.6234	0.2943	0.0002	0.0004	0.0865	0.0557	1.8921e-06	0.0001
189	58	52282	Amino acid	Aspartate family (OAA derived)	2-methylcitrate/homocitrate		0.92	1.02	0.83	1.16	1.03	1.13	1.09	1.53	0.85	0.94	0.8	0.7	1.85	2.22	1.67	1.78	1.16	1.39	1.05	1.12	0.62	0.69	0.69	0.86		0.4344	0.1086	0.7095	0.0476	0.2208	0.0891	0.3767	0.0633	0.6126	0.2884	0.1925	0.1799	0.688	0.1956	0.0488	0.0427	0.0622	0.075
190	215	15716	Amino acid	Glutamate family (alpha-ketoglutarate derived)	imidazole lactate		1.09	1.07	1.22	0.84	1.17	1.14	1.37	0.93	0.74	0.66	0.63	0.8	2.14	2.36	2.53	1.34	1.3	1.43	1.31	0.69	0.55	0.47	0.55	0.96		0.2178	0.0581	0.2239	0.0176	0.146	0.062	0.0423	0.0094	0.0543	0.0678	0.0301	0.1491	0.0036	0.0027	0.6678	0.1503	0.0021	0.0102
192	16	32350	Amino acid	Glutamate family (alpha-ketoglutarate derived)	1-methylimidazoleacetate		7.45	3.77	3.82	4.68	2.25	1.14	0.5	0.61	0.57	1.12	2.58	2.07	12.24	8.45	7.76	7.07	2.03	1.4	0.5	0.45	0.51	0.8	2.08	2.48		1.6481e-05	0.0001	0.0047	0.0006	0.005	0.0045	2.6918e-05	4.2631e-05	0.0601	0.071	0.4228	0.2435	0.1381	0.0534	0.0365	0.0395	0.2338	0.1846
195	83	1558	Amino acid	Glutamate family (alpha-ketoglutarate derived)	4-acetamidobutanoate		0.46	0.55	0.5	0.43	1.16	1.38	1.5	1.3	0.82	0.76	0.63	0.81	0.92	1.22	1.02	0.7	1.31	1.72	1.44	1	0.61	0.55	0.55	0.95		3.5846e-05	0.0001	0.0003	8.2474e-05	8.4082e-05	0.0004	0.0005	0.0003	0.0712	0.0801	0.0138	0.1098	0.0245	0.0121	0.0491	0.0427	0.022	0.0441
199	120	1638	Amino acid	Glutamate family (alpha-ketoglutarate derived)	arginine		0.69	0.95	0.76	1.24	0.88	1.21	0.77	1.25	1.08	0.98	1.25	0.96	1.38	2.04	1.56	1.93	0.98	1.45	0.74	0.92	0.81	0.72	1.07	1.13		0.044	0.0148	0.538	0.0378	0.0507	0.0253	0.0078	0.0026	0.0324	0.0602	0.2506	0.1954	3.9934e-05	0.0001	0.0943	0.0578	0.0643	0.0766
200	63	55072	Amino acid	Glutamate family (alpha-ketoglutarate derived)	2-oxoarginine*		1.54	1.87	0.81	1.63	0.66	0.8	0.46	0.93	0.91	1.73	1.29	1.48	3.06	4.22	1.67	2.56	0.72	0.99	0.45	0.68	0.68	1.25	1.11	1.83		2.9262e-05	0.0001	6.2055e-05	2.7437e-05	0.0425	0.0226	0.006	0.0021	0.0004	0.0084	0.0013	0.0264	0.0002	0.0003	0.5247	0.1281	0.1942	0.163
201	248	18789	Amino acid	Glutamate family (alpha-ketoglutarate derived)	N(G)-hydroxyarginine		1.06	2.03	1.19	8.03	0.64	1.22	0.15	1.02	1.18	1.05	4.98	1.26	2.12	4.3	2.44	12.83	0.71	1.45	0.15	0.76	0.87	0.76	4.31	1.44		0.7127	0.1625	0.0026	0.0004	0.6513	0.2222	1.7374e-05	3.4855e-05	0.0189	0.0512	0.2411	0.1954	1.2315e-05	8.2893e-05	0.6824	0.1522	0.2413	0.1889
202	121	15497	Amino acid	Glutamate family (alpha-ketoglutarate derived)	argininosuccinate		0.45	0.6	0.61	1.6	0.89	1.19	0.57	1.48	1	0.73	1.56	0.59	0.91	1.31	1.27	2.49	0.98	1.42	0.55	1.08	0.75	0.53	1.34	0.7		0.0004	0.0005	0.0017	0.0003	0.0058	0.005	0.0326	0.0077	0.1755	0.1364	0.2275	0.1911	0.0013	0.0012	0.0658	0.0483	0.9301	0.4713
204	138	2132	Amino acid	Glutamate family (alpha-ketoglutarate derived)	citrulline		1.13	1.15	0.93	2.36	0.98	0.99	0.51	1.29	1.3	1.59	2.52	1.22	2.28	2.55	1.91	3.79	1.11	1.24	0.49	0.97	0.96	1.15	2.18	1.47		0.2084	0.056	0.0922	0.008	0.6778	0.23	0.0001	0.0001	0.8893	0.3679	0.9837	0.3766	0.0024	0.0019	0.045	0.0422	0.0893	0.0961
206	155	36808	Amino acid	Glutamate family (alpha-ketoglutarate derived)	dimethylarginine (SDMA + ADMA)		1	1.34	1.04	2.01	0.8	1.07	0.56	1.08	0.9	0.86	1.28	0.85	2.01	2.95	2.14	3.12	0.89	1.31	0.54	0.79	0.66	0.62	1.09	1.03		0.964	0.2079	0.0248	0.0026	0.5525	0.1957	0.0001	0.0001	0.1426	0.1196	0.5214	0.2687	5.6622e-05	0.0002	0.4513	0.1208	0.3502	0.2527
207	159	37459	Amino acid	Glutamate family (alpha-ketoglutarate derived)	ergothioneine		0.67	0.98	0.91	2.31	0.73	1.05	0.35	0.89	1.23	0.91	2.55	1.08	1.34	2.13	1.88	3.59	0.82	1.3	0.34	0.65	0.92	0.65	2.2	1.3		0.0083	0.0041	0.7498	0.0499	0.2838	0.1101	6.1201e-05	7.162e-05	0.0053	0.0388	0.5565	0.2762	6.0903e-06	6.123e-05	0.2115	0.0869	0.0481	0.0659
208	167	1416	Amino acid	Glutamate family (alpha-ketoglutarate derived)	gamma-aminobutyrate (GABA)		0.21	0.5	0.24	0.33	0.79	1.85	1.27	1.74	1.41	1.24	0.88	1.31	0.42	1.02	0.5	0.5	0.86	2.08	1.25	1.25	1.06	0.91	0.74	1.51		0.0019	0.0014	0.022	0.0023	0.0001	0.0005	0.0012	0.0006	0.098	0.094	0.1047	0.1621	0.1721	0.0644	0.0539	0.0432	0.0347	0.0546
209	182	57	Amino acid	Glutamate family (alpha-ketoglutarate derived)	glutamate		0.72	0.87	0.74	0.94	0.9	1.08	0.96	1.21	1.07	1.04	1.01	0.93	1.45	1.87	1.53	1.45	1.01	1.3	0.93	0.88	0.8	0.76	0.87	1.12		0.0374	0.0129	0.1386	0.0113	0.0122	0.0083	0.4683	0.0758	0.0736	0.0813	0.5452	0.2716	0.4651	0.1458	0.1362	0.0695	0.242	0.1889
211	183	53	Amino acid	Glutamate family (alpha-ketoglutarate derived)	glutamine		0.52	0.88	0.61	1.07	0.82	1.38	0.74	1.3	1.16	0.99	1.28	1.06	1.05	1.91	1.25	1.68	0.92	1.66	0.72	0.96	0.86	0.72	1.1	1.25		0.0242	0.0093	0.3051	0.0228	0.0086	0.0064	0.3826	0.064	0.0448	0.0643	0.1605	0.1724	0.0005	0.0006	0.0729	0.0512	0.0775	0.0853
214	206	1574	Amino acid	Glutamate family (alpha-ketoglutarate derived)	histamine		0.18	0.2	0.79	0.4	0.88	1	2.11	1.07	4.49	1.01	1.86	0.94	0.3	0.29	0.84	0.46	0.99	0.95	1.84	1.02	3	1.08	1.61	1.01		0.0003	0.0004	7.9056e-06	1.238e-05	0.3739	0.1405	0.0101	0.0032	0.5482	0.2749	0.9144	0.3587	0.022	0.011	0.3739	0.1094	0.0001	0.0025
215	207	59	Amino acid	Glutamate family (alpha-ketoglutarate derived)	histidine		0.61	0.88	0.65	1.14	0.95	1.37	0.68	1.18	0.84	0.79	1.18	0.91	1.24	1.88	1.34	1.78	1.07	1.63	0.66	0.87	0.62	0.58	1.02	1.08		0.0276	0.0102	0.2394	0.0187	0.0063	0.0053	0.0837	0.0168	0.6051	0.2875	0.1244	0.1671	0.0002	0.0003	0.145	0.0705	0.0574	0.0714
216	208	15316	Amino acid	Glutamate family (alpha-ketoglutarate derived)	histidinol		0.28	0.34	0.37	0.2	0.81	1	2.73	1.53	1.18	0.89	0.35	0.58	0.43	0.5	0.53	0.28	0.86	1	2.74	1.44	0.96	0.78	0.3	0.54		0.0042	0.0025	0.0013	0.0002	0.0268	0.0159	0.0003	0.0002	0.5349	0.2728			0.0121	0.0069	0.163	0.0764	0.5633	0.3496
219	209	22138	Amino acid	Glutamate family (alpha-ketoglutarate derived)	homocitrulline		0.35	0.43	0.41	0.37	0.81	1	1.72	1.54	0.75	0.63	0.35	0.41	0.57	0.66	0.7	0.56	0.86	1	1.68	1.34	0.59	0.48	0.3	0.36		0.006	0.0032	0.0046	0.0006	0.0105	0.0075	0.0125	0.0038	0.4623	0.2507			0.0042	0.003	0.2739	0.0987	0.156	0.1395
220	259	33953	Amino acid	Glutamate family (alpha-ketoglutarate derived)	N-acetylarginine		0.93	1.12	0.73	1.24	1	1.2	0.78	1.32	0.82	1.04	1.05	0.95	1.84	2.47	1.5	1.99	1.11	1.49	0.75	1	0.61	0.75	0.91	1.13		0.3102	0.0807	0.002	0.0003	0.011	0.0076	0.0035	0.0014	0.9328	0.378	0.0401	0.1507	0.0001	0.0002	0.014	0.0264	4.1502e-05	0.0011
221	268	15720	Amino acid	Glutamate family (alpha-ketoglutarate derived)	N-acetylglutamate		1.04	0.89	0.9	0.74	1.07	0.91	1.23	1.02	0.92	1.07	0.8	0.96	2.05	1.98	1.85	1.19	1.18	1.14	1.18	0.76	0.7	0.77	0.69	1.16		0.5264	0.1266	0.0075	0.0009	0.1614	0.0674	0.0007	0.0004	0.1846	0.1409	0.0894	0.1529	0.0115	0.0066	0.7069	0.1555	0.2591	0.1999
222	269	33943	Amino acid	Glutamate family (alpha-ketoglutarate derived)	N-acetylglutamine		0.4	0.5	0.64	0.59	1.14	1.41	1.42	1.32	0.97	0.61	0.78	0.65	0.78	1.07	1.33	0.93	1.26	1.73	1.38	0.96	0.74	0.43	0.67	0.77		0.0103	0.0048	0.0108	0.0012	0.0009	0.0013	0.0198	0.0051	0.0293	0.0581	0.212	0.1868	0.0012	0.0011	0.1907	0.0834	0.6761	0.3932
223	272	33946	Amino acid	Glutamate family (alpha-ketoglutarate derived)	N-acetylhistidine		0.81	0.87	0.63	1.33	0.98	1.04	0.52	1.1	0.45	0.58	0.85	0.56	1.61	1.9	1.28	2.11	1.09	1.29	0.5	0.82	0.34	0.42	0.74	0.67		0.0357	0.0123	0.0285	0.0029	0.0085	0.0064	1.6881e-05	3.4855e-05	0.6615	0.3022	0.5795	0.2828	0.0018	0.0016	0.314	0.1032	0.0005	0.0056
224	284	32984	Amino acid	Glutamate family (alpha-ketoglutarate derived)	N-alpha-acetylornithine		1.25	1.05	1.12	0.85	1.15	0.97	1.36	1.03	0.83	0.92	0.7	0.86	2.45	2.34	2.31	1.38	1.27	1.21	1.3	0.78	0.62	0.66	0.61	1.03		0.0014	0.0011	0.4064	0.0291	0.0284	0.0165	0.0293	0.007	0.0307	0.059	0.4675	0.2559	4.3018e-05	0.0001	0.7085	0.1555	0.0031	0.0133
227	307	1493	Amino acid	Glutamate family (alpha-ketoglutarate derived)	ornithine		0.76	1.1	0.84	0.87	0.72	1.05	1.13	1.17	1.61	1.44	1.02	1.3	1.51	2.39	1.73	1.34	0.79	1.25	1.1	0.85	1.21	1.06	0.87	1.55		0.1503	0.0417	0.4279	0.0306	0.2132	0.0863	0.1543	0.0285	0.0044	0.0339	0.6532	0.3025	0.1981	0.0722	0.2568	0.0975	0.0016	0.0084
229	324	1898	Amino acid	Glutamate family (alpha-ketoglutarate derived)	proline		0.79	1.09	0.76	1.08	0.9	1.25	0.91	1.3	0.91	0.95	0.9	0.92	1.61	2.36	1.56	1.68	1.02	1.49	0.89	0.96	0.67	0.7	0.78	1.09		0.2421	0.064	0.5019	0.0355	0.0421	0.0226	0.3061	0.0526	0.2423	0.173	0.2839	0.2054	0.3404	0.1131	0.04	0.041	0.3899	0.2751
230	334	46225	Amino acid	Glutamate family (alpha-ketoglutarate derived)	pyroglutamine*		0.17	0.27	0.24	0.14	1.12	1.74	3.93	2.28	1.24	0.9	0.35	0.69	0.34	0.58	0.49	0.22	1.23	2.14	3.83	1.75	0.94	0.65	0.3	0.79		0.0002	0.0004	0.0007	0.0001	0.0055	0.0049	0.0011	0.0005	0.6764	0.3059	0.0465	0.1507	0.0048	0.0033	0.0527	0.0432	0.4123	0.2856
231	353	34384	Amino acid	Glutamate family (alpha-ketoglutarate derived)	stachydrine		0.89	1.2	0.88	3.15	0.85	1.15	0.32	1.13	0.93	0.93	2.49	0.95	1.77	2.61	1.8	4.89	0.94	1.39	0.3	0.82	0.69	0.68	2.14	1.15		0.1977	0.0534	0.0691	0.0063	0.1672	0.0693	1.3036e-06	1.2204e-05	0.0705	0.0801	0.1747	0.1746	9.1012e-07	2.2973e-05	0.1991	0.0847	0.4236	0.2914
232	128	38100	Amino acid	Glutamate family (alpha-ketoglutarate derived)	betonicine		2.87	3.53	3.13	19.19	0.8	0.99	0.12	0.74	0.67	0.61	4.43	0.82	5.71	8.11	6.43	30.68	0.88	1.26	0.11	0.55	0.49	0.44	3.79	1		0.0046	0.0026	0.0004	0.0001	0.0003	0.0007	1.9924e-05	3.7305e-05	0.5558	0.276	0.9515	0.3682	9.3827e-05	0.0002	0.0505	0.0432	0.1237	0.1196
234	366	32306	Amino acid	Glutamate family (alpha-ketoglutarate derived)	trans-4-hydroxyproline		0.36	0.65	0.48	1.52	0.85	1.54	0.39	1.23	1.02	0.77	2.25	0.96	0.68	1.39	0.9	2.14	0.95	1.95	0.36	0.86	0.75	0.57	1.98	1.29		0.0184	0.0074	0.09	0.0079	0.048	0.0241	0.4308	0.0707	0.3991	0.2303	0.1346	0.1671	0.0135	0.0074	0.6672	0.1503	0.8508	0.4496
235	300	37431	Amino acid	Glutamate family (alpha-ketoglutarate derived)	N-methylproline		0.63	0.99	0.84	1.76	0.8	1.25	0.58	1.2	0.99	0.74	1.38	0.78	1.28	2.16	1.73	2.73	0.89	1.51	0.56	0.88	0.74	0.55	1.18	0.94		0.0159	0.0067	0.9047	0.0586	0.1339	0.0575	0.0006	0.0004	0.0299	0.0581	0.1676	0.1733	1.7094e-06	3.4519e-05	0.1596	0.0758	0.8662	0.4534
236	379	1670	Amino acid	Glutamate family (alpha-ketoglutarate derived)	urea		4.1	5.26	5.12	40.49	0.77	0.98	0.07	0.53	0.96	0.77	11.04	1.43	8.07	11.62	10.33	67.3	0.88	1.27	0.06	0.41	0.7	0.55	9.79	1.69		0.0003	0.0004	0.0002	4.9558e-05	0.0002	0.0007	1.1771e-05	2.8748e-05	0.2787	0.1852	0.8263	0.3391	9.1154e-05	0.0002	0.0166	0.0281	0.9108	0.4664
239	85	40062	Amino acid	Glutamate family (alpha-ketoglutarate derived)	4-hydroxy-2-oxoglutaric acid		1.03	1.47	0.96	0.82	1.29	1.85	1.74	1.5	0.85	0.91	0.63	1.12	1.79	3.27	1.86	1.3	1.44	2.63	1.91	1.33	0.72	0.69	0.54	1.36		0.7911	0.178	0.0021	0.0003	0.9374	0.2989	0.0925	0.0182	0.1466	0.1209	0.005	0.0709	0.0269	0.0132	0.0482	0.0427	0.5543	0.3465
240	298	31532	Amino acid	Glutamate family (alpha-ketoglutarate derived)	N-methylglutamate		2.16	3.24	2.2	5	0.69	1.04	0.36	0.82	1.1	1.08	2.13	1.38	4.35	7.42	4.52	7.96	0.77	1.31	0.34	0.6	0.81	0.78	1.84	1.71		0.0027	0.0018	1.0064e-05	1.238e-05	0.0006	0.001	8.8698e-05	8.4446e-05	0.0396	0.0626	0.6482	0.3025	0.0012	0.0011	0.1248	0.067	0.5548	0.3465
242	216	40730	Amino acid	Glutamate family (alpha-ketoglutarate derived)	imidazole propionate		1.37	1.35	1.28	1.26	1.1	1.08	0.85	0.84	0.91	0.98	1.18	1.26	2.71	2.98	2.82	2.05	1.21	1.33	0.87	0.63	0.74	0.71	1.03	1.5		0.0697	0.0214	0.0052	0.0007	0.1226	0.0536	0.0787	0.016	0.4347	0.2421	0.3816	0.228	0.4513	0.1437	0.1141	0.0642	0.6585	0.3896
245	211	33009	Amino acid	Glutamate family (alpha-ketoglutarate derived)	homostachydrine*		1.71	1.96	1.51	9.33	1.01	1.15	0.14	0.86	0.69	0.79	5.02	1.05	3.42	4.31	3.09	14.64	1.14	1.43	0.13	0.63	0.51	0.56	4.37	1.29		0.0059	0.0031	0.0001	4.1482e-05	0.0422	0.0226	1.8282e-06	1.2837e-05	0.8416	0.3558	0.1104	0.1649	4.2505e-06	4.7685e-05	0.369	0.1094	0.0727	0.0819
248	289	43249	Amino acid	Glutamate family (alpha-ketoglutarate derived)	N-delta-acetylornithine		0.49	0.77	0.87	0.8	0.82	1.3	1.16	1.07	0.61	0.34	0.43	0.42	1	1.65	1.76	1.26	0.91	1.51	1.12	0.8	0.45	0.26	0.37	0.49		0.0249	0.0095	0.136	0.0111	0.2476	0.0983	0.0105	0.0033	0.1263	0.1101	0.2621	0.1954	0.0118	0.0068	0.5247	0.1281	0.0008	0.0063
252	301	43586	Amino acid	Glutamate family (alpha-ketoglutarate derived)	N-monomethylarginine		0.67	0.95	0.7	1.12	0.86	1.22	0.82	1.32	0.85	0.82	0.89	0.76	1.26	2.09	1.42	1.74	0.96	1.59	0.8	0.98	0.63	0.56	0.76	0.91		0.0274	0.0102	0.5795	0.04	0.0527	0.0261	0.2232	0.0396	0.2138	0.157	0.1652	0.1733	0.0183	0.0094	0.1053	0.062	0.1231	0.1196
253	84	15681	Amino acid	Glutamate family (alpha-ketoglutarate derived)	4-guanidinobutanoate		0.56	0.37	0.37	0.17	2.47	1.62	7.22	3.33	0.82	1.25	0.28	0.61	1.12	0.79	0.77	0.27	2.72	1.93	7.06	2.47	0.63	0.91	0.24	0.71		0.0002	0.0004	0.0001	4.5658e-05	0.0008	0.0012	0.0001	0.0001	2.4042e-05	0.0007	0.0096	0.1098	2.3402e-05	0.0001	0.0003	0.0056	0.2199	0.1789
255	87	32349	Amino acid	Glutamate family (alpha-ketoglutarate derived)	4-imidazoleacetate		1.9	1.91	3.06	2.57	1.07	1.07	0.86	0.73	0.95	0.59	1.18	0.88	3.75	4.23	6.32	4.2	1.19	1.35	0.82	0.55	0.71	0.42	1.04	1.04		9.9878e-06	8.314e-05	3.2445e-05	1.773e-05	0.0007	0.0011	0.0001	0.0001	0.3887	0.2277	0.2284	0.1911	0.1196	0.0475	0.1314	0.0687	0.5828	0.3581
258	287	38749	Amino acid	Glutamate family (alpha-ketoglutarate derived)	N-carbamoylglutamate		3.17	3.55	1.99	1.76	0.81	0.9	0.85	0.75	0.9	1.43	0.85	1.72	6.33	7.9	4.11	2.86	0.9	1.12	0.82	0.57	0.67	1.04	0.74	2.04		1.5523e-06	4.3072e-05	4.2607e-07	3.5526e-06	2.6765e-05	0.0003	0.0031	0.0013	0.024	0.0546	0.0546	0.1529	0.0542	0.024	0.0299	0.0371	0.2286	0.183
259	271	48679	Amino acid	Glutamate family (alpha-ketoglutarate derived)	N-acetylhistamine		0.11	0.11	0.3	0.12	1.29	1.28	4.95	2.05	3.1	1.19	0.81	0.74	0.22	0.23	0.48	0.19	1.48	1.55	4.72	1.86	2.28	1.04	0.72	0.87		9.165e-05	0.0002	2.5685e-05	1.6141e-05	0.0036	0.0037	7.2556e-05	7.9824e-05	0.3298	0.2078	0.3802	0.228	0.0005	0.0006	0.0194	0.0299	0.0052	0.019
261	199	43802	Amino acid	Glutamate family (alpha-ketoglutarate derived)	guanidinoacetate		3.49	4.96	3.82	5.93	0.63	0.89	0.33	0.51	0.75	0.68	1.43	1.19	6.94	10.61	7.88	10.52	0.71	1.09	0.29	0.39	0.56	0.49	1.37	1.38		0.0004	0.0005	5.7071e-06	1.0247e-05	2.8488e-05	0.0003	4.2829e-06	1.5019e-05	0.039	0.0626	0.1386	0.1671	0.0001	0.0002	0.0021	0.0122	0.1416	0.1307
265	212	40473	Amino acid	Glutamate family (alpha-ketoglutarate derived)	hydantoin-5-propionic acid		2.03	2.21	1.4	2.71	0.83	0.9	0.46	0.89	0.8	1.15	1.43	1.17	4.08	5	2.9	4.97	0.93	1.14	0.4	0.68	0.59	0.82	1.38	1.38		0.0163	0.0068	0.0037	0.0005	0.0042	0.004	0.0001	0.0001	0.5817	0.2831	0.2636	0.1954	2.7872e-05	0.0001	0.2875	0.0995	0.2166	0.1771
271	119	57461	Amino acid	Glutamate family (alpha-ketoglutarate derived)	argininate*		2.18	3.16	1.89	2.6	0.74	1.07	0.7	0.97	0.96	1.11	1.01	1.23	4.1	6.92	3.76	4.06	0.77	1.3	0.66	0.71	0.74	0.81	0.87	1.48		0.0235	0.0091	0.0097	0.0011	0.0219	0.0136	0.0062	0.0021	0.3657	0.2217	0.5269	0.2696	0.2552	0.0892	0.7696	0.1641	0.8355	0.4459
272	221	1125	Amino acid	Branched Chain Amino Acids (OAA derived)	isoleucine		0.77	0.77	0.8	0.65	1.01	1.01	1.44	1.16	0.98	0.94	0.69	0.82	1.54	1.7	1.66	1.01	1.11	1.23	1.4	0.85	0.74	0.69	0.59	1		0.0393	0.0134	0.007	0.0008	0.0257	0.0155	0.0027	0.0012	0.918	0.3771	0.8008	0.3389	7.4332e-05	0.0002	0.2039	0.0862	0.754	0.4188
274	365	35428	Amino acid	Branched Chain Amino Acids (OAA derived)	tiglylcarnitine (C5:1-DC)		0.72	1.23	0.37	1.59	0.91	1.56	0.42	1.79	0.56	1.09	1.22	0.95	1.17	2.5	0.39	2.43	0.96	2.05	0.37	2.33	0.41	1.23	1.05	1.08		0.1254	0.0359	0.341	0.0253	0.0075	0.0059	0.1506	0.0281	0.5871	0.2831	0.0492	0.1507	0.0115	0.0067	0.0772	0.0527	0.0621	0.075
288	45	38276	Amino acid	Branched Chain Amino Acids (pyruvate derived)	2,3-dihydroxyisovalerate		0.23	0.47	0.21	0.22	1.26	2.59	2.16	2.32	1	1.1	0.58	1.23	0.5	0.95	0.41	0.33	1.43	2.74	2.1	1.67	0.73	0.88	0.5	1.44		0.0075	0.0038	0.083	0.0074	0.0038	0.0037	0.0137	0.004	0.0772	0.0838	0.1369	0.1671	0.0002	0.0004	0.212	0.0869	0.9731	0.4803
291	51	36746	Amino acid	Branched Chain Amino Acids (pyruvate derived)	2-hydroxy-3-methylvalerate		0.52	0.49	0.49	0.49	1.2	1.13	1.46	1.47	1.06	1.13	0.87	0.87	1.02	1.07	0.99	0.77	1.33	1.4	1.41	1.1	0.8	0.82	0.76	1.05		0.0035	0.0022	1.6427e-07	2.0646e-06	0.0031	0.0033	2.4985e-05	4.2631e-05	0.0521	0.0678	0.3131	0.2136	0.0018	0.0016	0.0374	0.0395	0.5555	0.3465
293	73	1549	Amino acid	Branched Chain Amino Acids (pyruvate derived)	3-hydroxyisobutyrate		0.48	0.46	0.53	0.29	0.91	0.87	2.03	1.13	1.16	1.07	0.52	0.82	0.96	1.02	1.06	0.46	1.03	1.09	1.94	0.84	0.86	0.78	0.45	1.01		0.001	0.0009	0.0018	0.0003	0.0045	0.0042	0.0002	0.0002	0.559	0.2768	0.2614	0.1954	0.0012	0.0011	0.5456	0.1307	0.337	0.245
294	75	44526	Amino acid	Branched Chain Amino Acids (pyruvate derived)	3-methyl-2-oxobutyrate		0.74	0.97	0.79	1.03	0.79	1.05	0.84	1.1	0.81	0.76	0.76	0.72	1.56	2.14	1.59	1.68	0.94	1.29	0.8	0.84	0.58	0.56	0.67	0.86		0.2319	0.0615	0.7093	0.0476	0.3768	0.1408	0.7527	0.114	0.3532	0.216	0.6159	0.292	0.5283	0.1592	0.5077	0.1272	0.4274	0.2918
295	76	15676	Amino acid	Branched Chain Amino Acids (pyruvate derived)	3-methyl-2-oxovalerate		0.74	0.68	0.86	1.01	1.07	0.99	0.94	1.11	0.74	0.63	0.84	0.56	1.54	1.47	1.73	1.58	1.27	1.21	0.89	0.81	0.52	0.47	0.74	0.69		0.1154	0.0332	0.0068	0.0008	0.4823	0.1744	0.8876	0.1305	0.535	0.2728	0.8501	0.3409	0.796	0.2196	0.5079	0.1272	0.1623	0.1431
296	88	22116	Amino acid	Branched Chain Amino Acids (pyruvate derived)	4-methyl-2-oxopentanoate		0.65	0.72	0.9	1.24	0.92	1.02	0.85	1.17	1.2	0.86	1.29	0.75	1.34	1.59	1.82	1.96	1.06	1.25	0.81	0.87	0.86	0.63	1.12	0.91		0.0466	0.0155	0.0005	0.0001	0.4492	0.1639	0.1497	0.028	0.7664	0.3313	0.749	0.3305	0.2779	0.0961	0.2388	0.0925	0.3939	0.2769
299	112	22132	Amino acid	Branched Chain Amino Acids (pyruvate derived)	alpha-hydroxyisocaproate		0.19	0.24	0.22	0.22	1.33	1.72	2.02	1.99	1.1	0.91	0.72	0.79	0.37	0.52	0.45	0.35	1.47	2.04	1.95	1.54	0.83	0.69	0.63	0.92		0.0001	0.0003	1.0416e-05	1.238e-05	0.0023	0.0027	0.0004	0.0003	0.08	0.0847	0.0321	0.1491	0.0048	0.0033	0.0444	0.0422	0.5995	0.3626
300	113	33937	Amino acid	Branched Chain Amino Acids (pyruvate derived)	alpha-hydroxyisovalerate		0.18	0.21	0.17	0.16	1.24	1.47	2.62	2.45	1.29	1.34	0.61	0.8	0.35	0.45	0.32	0.25	1.35	1.74	2.55	1.99	0.99	1.08	0.52	0.95		0.0006	0.0006	1.0731e-05	1.238e-05	0.0004	0.0008	0.0005	0.0003	0.1977	0.1494	0.1393	0.1671	0.0003	0.0004	0.0142	0.0264	0.1606	0.1423
301	125	12129	Amino acid	Branched Chain Amino Acids (pyruvate derived)	beta-hydroxyisovalerate		0.38	0.27	0.28	0.35	1.22	0.87	1.95	2.38	1.01	1.34	0.63	0.49	0.74	0.58	0.57	0.49	1.38	1.1	1.96	1.68	0.81	1.05	0.57	0.69		0.0353	0.0122	0.0133	0.0015	0.0058	0.005	0.0222	0.0056	0.7438	0.3274	0.803	0.3389	0.0352	0.0166	0.1419	0.0695	0.956	0.478
302	227	60	Amino acid	Branched Chain Amino Acids (pyruvate derived)	leucine		0.84	0.99	0.86	0.83	0.95	1.11	1.18	1.13	1.07	1.04	0.86	1.03	1.7	2.19	1.78	1.3	1.05	1.36	1.15	0.84	0.8	0.76	0.73	1.24		0.1434	0.0401	0.8974	0.0584	0.0919	0.0426	0.0146	0.0041	0.3719	0.2221	0.3335	0.2172	0.0014	0.0013	0.1817	0.0808	0.1833	0.158
304	243	1496	Amino acid	Branched Chain Amino Acids (pyruvate derived)	methylmalonate (MMA)		1.07	0.97	1.32	0.95	1.71	1.57	2.1	1.52	0.84	0.68	0.69	0.7	2.01	1.71	2.87	1.52	2.02	1.72	2.36	1.25	0.7	0.49	0.6	0.67		0.7841	0.1769	0.8856	0.0578	0.4236	0.1564	0.8947	0.1312	0.0955	0.0937	0.2236	0.1904	0.0771	0.0322	0.1116	0.0639	0.6672	0.3923
307	273	33967	Amino acid	Branched Chain Amino Acids (pyruvate derived)	N-acetylisoleucine		0.44	0.42	0.42	0.36	1.17	1.11	2.02	1.73	1.16	1.24	0.67	0.8	0.89	0.91	0.88	0.55	1.29	1.32	1.98	1.25	0.88	0.89	0.57	0.95		0.0003	0.0004	0.007	0.0008	0.0036	0.0037	0.0012	0.0006	0.5859	0.2831	0.4273	0.2441	0.0071	0.0045	0.043	0.0422	0.304	0.2262
308	274	1587	Amino acid	Branched Chain Amino Acids (pyruvate derived)	N-acetylleucine		0.66	0.57	0.64	0.5	1.05	0.91	1.57	1.23	1.14	1.18	0.76	0.87	1.3	1.26	1.31	0.8	1.14	1.11	1.52	0.92	0.88	0.87	0.66	1.04		0.008	0.004	0.0006	0.0001	0.004	0.0039	5.7069e-05	6.9687e-05	0.6898	0.3087	0.2476	0.1954	0.0008	0.0008	0.0853	0.0557	0.2844	0.215
309	283	1591	Amino acid	Branched Chain Amino Acids (pyruvate derived)	N-acetylvaline		0.63	0.56	0.5	0.47	1.13	1	1.51	1.4	0.9	1.11	0.67	0.79	1.25	1.22	1.05	0.73	1.25	1.21	1.47	1.03	0.68	0.81	0.58	0.96		0.0004	0.0004	5.0356e-06	9.7368e-06	0.0003	0.0007	0.0002	0.0002	0.1145	0.1048	0.9838	0.3766	8.9276e-06	6.9338e-05	0.0154	0.0276	0.119	0.1169
312	384	1649	Amino acid	Branched Chain Amino Acids (pyruvate derived)	valine		0.74	0.83	0.68	0.65	0.94	1.07	1.35	1.3	1.02	1.1	0.71	0.9	1.5	1.81	1.41	1.01	1.05	1.27	1.32	0.94	0.76	0.81	0.61	1.09		0.1178	0.0338	0.1501	0.0121	0.0182	0.0117	0.015	0.0041	0.4438	0.2431	0.6109	0.292	0.003	0.0023	0.1379	0.0695	0.7919	0.4323
313	56	15667	Amino acid	Branched Chain Amino Acids (pyruvate derived)	2-isopropylmalate		0.73	0.77	1.32	1.09	1.02	1.08	0.99	0.82	1.14	0.63	1.17	0.83	1.49	1.7	2.7	1.72	1.17	1.34	0.96	0.61	0.82	0.45	1.01	0.99		0.0571	0.0181	0.0004	9.6155e-05	0.0325	0.0184	0.4935	0.079	0.7199	0.3193	0.2431	0.1954	0.933	0.246	0.057	0.0448	0.4303	0.2918
315	67	32397	Amino acid	Branched Chain Amino Acids (pyruvate derived)	3-hydroxy-2-ethylpropionate		0.5	0.74	0.55	1.13	0.74	1.1	0.81	1.67	1.71	1.57	1.57	1.03	1.05	1.61	1.1	1.52	0.87	1.33	0.85	1.18	1.25	1.2	1.28	1.35		0.0175	0.0072	0.027	0.0028	0.0056	0.005	0.7802	0.1169	0.2544	0.1791	0.354	0.2225	0.2758	0.0957	0.1231	0.0668	0.049	0.0659
317	326	32452	Amino acid	Branched Chain Amino Acids (pyruvate derived)	propionylcarnitine (C3)		0.58	1.02	0.75	1.18	0.85	1.5	0.82	1.29	1.25	0.96	1.3	1.12	1.15	2.17	1.53	1.8	0.95	1.79	0.79	0.93	0.93	0.7	1.11	1.34		0.0299	0.0107	0.9032	0.0586	0.0441	0.0232	0.2289	0.0404	0.119	0.1074	0.1215	0.165	0.0606	0.0262	0.1093	0.063	0.0574	0.0714
318	129	32412	Amino acid	Branched Chain Amino Acids (pyruvate derived)	butyrylcarnitine (C4)		1.1	1.34	1.19	1.16	0.66	0.8	0.91	0.89	1.33	1.24	0.96	1.12	2.19	2.95	2.42	1.84	0.73	0.98	0.88	0.67	0.99	0.9	0.82	1.32		0.4536	0.1124	0.01	0.0011	0.3083	0.1185	0.2905	0.0502	0.002	0.0203	0.0892	0.1529	0.4568	0.1444	0.4907	0.1268	0.0316	0.0532
319	219	33441	Amino acid	Branched Chain Amino Acids (pyruvate derived)	isobutyrylcarnitine (C4)		0.62	1.07	0.73	1.17	0.9	1.55	0.74	1.19	1.03	0.88	1.26	1.15	1.27	2.3	1.51	1.76	1.01	1.83	0.72	0.84	0.77	0.65	1.08	1.41		0.0297	0.0107	0.7868	0.052	0.0434	0.0229	0.4326	0.0709	0.3131	0.2001	0.0667	0.1529	0.0182	0.0094	0.4062	0.1121	0.7219	0.4085
320	223	34407	Amino acid	Branched Chain Amino Acids (pyruvate derived)	isovalerylcarnitine (C5)		0.43	0.85	0.72	1.52	0.66	1.31	0.62	1.3	1.01	0.6	1.08	0.6	0.84	1.86	1.49	2.27	0.71	1.58	0.61	0.92	0.77	0.43	0.91	0.75		0.003	0.0019	0.3758	0.0275	0.0981	0.0444	0.0857	0.0171	0.0194	0.0512	0.1704	0.1733	0.0009	0.0009	0.2984	0.1015	0.898	0.4626
321	57	45095	Amino acid	Branched Chain Amino Acids (pyruvate derived)	2-methylbutyrylcarnitine (C5)		0.59	1.1	0.66	1.34	0.8	1.51	0.58	1.18	0.95	0.85	1.32	1.09	1.19	2.39	1.36	2.03	0.89	1.78	0.57	0.84	0.71	0.62	1.12	1.31		0.0297	0.0107	0.6252	0.0427	0.0202	0.0127	0.0916	0.018	0.0792	0.0847	0.0921	0.1529	0.0034	0.0026	0.3622	0.1094	0.748	0.4167
323	78	57747	Amino acid	Branched Chain Amino Acids (pyruvate derived)	3-methylglutaconate		1.03	1.72	1	1.36	1.05	1.76	0.76	1.04	0.68	0.7	0.94	1.19	2.02	3.86	2.07	2.18	1.17	2.24	0.74	0.77	0.51	0.5	0.82	1.45		0.7185	0.1634	0.0013	0.0002	0.9983	0.3117	0.0616	0.0129	0.5344	0.2728	0.001	0.0264	0.0834	0.0347	0.4818	0.1255	0.0041	0.0165
325	70	43264	Amino acid	Branched Chain Amino Acids (pyruvate derived)	3-hydroxybutyrylcarnitine (1)		1.18	1.83	1.15	2.54	0.69	1.08	0.46	1.02	1.2	1.23	1.8	1.29	2.38	4.04	2.39	3.9	0.77	1.31	0.45	0.74	0.89	0.89	1.52	1.58		0.3826	0.0974	0.0031	0.0005	0.2747	0.1076	4.8487e-05	6.0524e-05	0.0526	0.0678	0.5227	0.2687	0.0007	0.0008	0.879	0.182	0.2835	0.215
331	92	1419	Amino acid	Amines and polyamines	5-methylthioadenosine (MTA)		0.31	0.48	0.42	0.94	1.1	1.74	0.81	1.83	1	0.73	1.36	0.7	0.6	1.02	0.85	1.42	1.21	2.06	0.78	1.3	0.75	0.53	1.16	0.84		0.0024	0.0017	0.0067	0.0008	0.0012	0.0016	0.5969	0.0939	0.1014	0.0961	0.0462	0.1507	0.0389	0.0179	0.0072	0.0219	0.9995	0.4895
332	107	15496	Amino acid	Amines and polyamines	agmatine		1.96	5.02	0.95	2.94	0.71	1.82	0.86	2.65	2.75	5.67	2.28	3.89	3.92	10.76	1.88	4.99	0.83	2.28	0.82	2.17	1.97	4.1	2	4.31		0.4729	0.1165	0.0004	8.6775e-05	0.9186	0.2938	0.2217	0.0395	0.4714	0.2529	0.1171	0.165	0.6305	0.1824	0.2981	0.1015	0.0423	0.0597
333	329	1408	Amino acid	Amines and polyamines	putrescine		0.62	0.83	0.7	1.13	0.91	1.21	0.74	1.19	1.1	0.97	1.35	0.99	1.25	1.8	1.46	1.76	1.01	1.45	0.73	0.88	0.83	0.71	1.15	1.18		0.0306	0.0108	0.1098	0.0094	0.0169	0.0109	0.1415	0.0267	0.1736	0.1364	0.2642	0.1954	0.0058	0.0038	0.1408	0.0695	0.2025	0.1685
334	351	485	Amino acid	Amines and polyamines	spermidine		0.85	0.92	0.3	0.01	2.07	2.25	37.54	1.54	0.5	1.43	0.03	2.08	1.36	1.98	0.34	0.02	2.05	2.99	33.48	1.74	0.39	1.57	0.02	2.7		0.5494	0.131	0.73	0.0488	0.3488	0.1324	1.0314e-05	2.7588e-05	0.0184	0.0512	0.0113	0.1098	0.0003	0.0004	0.3739	0.1094	0.8543	0.4496
337	263	43530	Amino acid	Amines and polyamines	N-acetyl-cadaverine		0.32	0.46	1.18	0.41	0.56	0.8	3.42	1.18	4.46	1.23	0.73	0.83	0.65	0.97	2.41	0.61	0.65	0.98	3.36	0.85	3.25	0.87	0.63	1.01		0.0023	0.0016	0.0019	0.0003	0.6158	0.2131	0.0009	0.0005	0.0543	0.0678	0.3445	0.2192	0.0003	0.0004	0.3993	0.1121	0.0004	0.005
339	278	37496	Amino acid	Amines and polyamines	N-acetylputrescine		0.28	0.36	0.35	0.23	1.04	1.31	2.87	1.92	1.15	0.94	0.42	0.64	0.57	0.77	0.71	0.36	1.17	1.58	2.8	1.41	0.85	0.68	0.36	0.77		0.0002	0.0004	2.7987e-05	1.6833e-05	0.0003	0.0007	3.2922e-06	1.4461e-05	0.7142	0.3177	0.0457	0.1507	0.0001	0.0003	0.0031	0.0146	0.4843	0.3168
340	292	43026	Amino acid	Amines and polyamines	nicotianamine		1.48	1.27	1.04	0.8	1.18	1.02	1.31	1.01	0.81	1.15	0.73	1.16	2.97	2.76	2.2	1.31	1.35	1.25	1.29	0.76	0.61	0.83	0.64	1.36		0.0115	0.0052	0.132	0.0109	0.906	0.2927	0.0589	0.0124	0.4089	0.2341	0.8259	0.3391	0.0554	0.0244	0.8782	0.182	0.1514	0.1367
343	1	57814	Amino acid	Amines and polyamines	(N(1) + N(8))-acetylspermidine		0.6	0.83	0.68	1.15	0.92	1.29	0.66	1.12	0.98	0.85	1.36	0.98	1.19	1.8	1.41	1.83	1.02	1.54	0.64	0.83	0.73	0.62	1.16	1.14		0.0131	0.0058	0.113	0.0095	0.0044	0.0042	0.058	0.0122	0.3474	0.215	0.1389	0.1671	0.0012	0.0011	0.1836	0.0812	0.8334	0.4459
348	186	27727	Amino acid	Glutathione metabolism	glutathione, oxidized (GSSG)		0.24	0.53	0.21	0.47	0.89	1.99	1.2	2.73	1.45	1.63	1.07	1.19	0.46	1.08	0.42	0.7	0.98	2.3	1.17	1.94	1.09	1.19	0.91	1.42		0.018	0.0073	0.0336	0.0033	0.0029	0.0032	0.0269	0.0065	0.1207	0.1075	0.1202	0.165	0.0575	0.0251	0.0265	0.0353	0.0013	0.0078
351	306	34592	Amino acid	Glutathione metabolism	ophthalmate		0.14	0.34	0.21	0.35	0.95	2.32	2.14	3.6	1.32	0.88	0.58	0.57	0.32	0.71	0.42	0.53	1.04	2.31	2.07	2.59	0.99	0.74	0.49	0.66		2.6758e-05	0.0001	0.0131	0.0014	0.0009	0.0013	0.0055	0.0019	0.8814	0.3676	0.0671	0.1529	0.0004	0.0005	0.0037	0.0146	0.2275	0.1829
353	144	35159	Amino acid	Glutathione metabolism	cysteine-glutathione disulfide		0.29	0.64	0.34	0.97	0.71	1.6	0.63	1.81	1.28	1.09	1.45	0.96	0.57	1.35	0.69	1.46	0.8	1.87	0.61	1.3	0.95	0.8	1.24	1.14		0.0147	0.0063	0.0677	0.0062	0.0031	0.0033	0.6532	0.1011	0.0108	0.0476	0.1793	0.1777	0.0019	0.0016	0.042	0.0419	0.0324	0.0532
354	145	35637	Amino acid	Glutathione metabolism	cysteinylglycine		0.95	1.13	0.74	1	0.14	0.16	0.14	0.19	1.13	1.45	1.11	1.25	1.9	2.19	1.52	1	0.17	0.2	0.14	0.09	0.84	1.06	1.07	2.35		0.4038	0.1015	0.3973	0.0287	0.0021	0.0025			6.9627e-07	2.6715e-05	1.3898e-06	0.0001	2.7973e-06	4.0347e-05	2.9244e-06	0.0002	0.0715	0.0811
356	170	36738	Amino acid	Glutathione metabolism	gamma-glutamylglutamate		0.51	0.77	1.49	0.89	0.52	0.79	1.05	0.63	1.42	0.49	0.7	0.61	0.94	1.32	3.03	1.22	0.56	0.79	1.03	0.41	1.07	0.33	0.59	0.63		0.0141	0.0061	0.2806	0.0213	0.2332	0.0938	0.459	0.0747	0.0095	0.0469	0.4085	0.2371	0.699	0.1977	0.1783	0.0805	0.0569	0.0714
357	171	2730	Amino acid	Glutathione metabolism	gamma-glutamylglutamine		1.34	1.9	1.96	2.95	0.73	1.03	0.6	0.89	1.2	0.82	1.47	0.95	2.72	4.2	3.99	4.66	0.81	1.25	0.57	0.67	0.89	0.61	1.26	1.14		0.142	0.0398	0.0002	5.5209e-05	0.005	0.0045	1.1264e-05	2.8748e-05	0.0157	0.0511	0.7037	0.3186	0.0094	0.0057	0.5713	0.1352	0.1812	0.1572
358	172	33949	Amino acid	Glutathione metabolism	gamma-glutamylglycine		0.55	0.87	0.66	0.7	0.82	1.31	1.14	1.2	0.96	0.79	0.69	0.86	1.1	1.88	1.37	1.08	0.91	1.56	1.11	0.87	0.72	0.58	0.59	1.03		0.0102	0.0048	0.256	0.0199	0.0073	0.0058	0.0088	0.0028	0.0622	0.0723	0.1542	0.1721	0.0718	0.0303	0.1762	0.0802	0.5976	0.3626
359	173	18245	Amino acid	Glutathione metabolism	gamma-glutamylhistidine		1.79	2.49	2.14	8.33	0.64	0.89	0.16	0.61	0.64	0.54	2.63	0.79	3.59	5.58	4.36	13.08	0.71	1.1	0.15	0.45	0.47	0.39	2.24	0.95		0.004	0.0023	0.0013	0.0002	0.0066	0.0054	1.6684e-06	1.2837e-05	0.0399	0.0626	0.255	0.1954	3.8987e-05	0.0001	0.0106	0.0248	0.0806	0.0877
361	174	18369	Amino acid	Glutathione metabolism	gamma-glutamylleucine		0.94	2.13	0.69	1.18	0.84	1.89	0.89	1.51	0.97	1.33	0.92	1.66	1.83	4.75	1.36	1.95	0.92	2.38	0.84	1.2	0.71	0.96	0.77	1.89		0.4957	0.1209	0.0002	4.783e-05	0.3816	0.1422	0.788	0.1177	0.1254	0.1099	0.0729	0.1529	0.9401	0.2466	0.2848	0.099	0.7582	0.4199
362	169	33934	Amino acid	Glutathione metabolism	gamma-glutamyl-epsilon-lysine		1.26	1.69	1.17	1.01	0.86	1.15	1.08	0.94	1.1	1.18	0.87	1.44	2.47	3.63	2.41	1.66	0.95	1.4	1.05	0.73	0.83	0.85	0.75	1.64		0.095	0.0279	0.0142	0.0015	0.1571	0.0658	0.9962	0.1442	0.014	0.0496	0.4441	0.2517	0.071	0.0301	0.6211	0.1435	0.041	0.0592
364	175	33422	Amino acid	Glutathione metabolism	gamma-glutamylphenylalanine		0.35	0.41	0.38	0.5	1.09	1.29	1.35	1.76	0.76	0.7	0.62	0.51	0.7	0.87	0.77	0.77	1.2	1.49	1.3	1.31	0.57	0.52	0.53	0.6		0.0117	0.0053	0.0017	0.0003	0.0099	0.0071	0.0015	0.0007	0.431	0.2415	0.3091	0.2134	0.0048	0.0033	0.0482	0.0427	0.0019	0.0096
365	177	33364	Amino acid	Glutathione metabolism	gamma-glutamylthreonine		3.99	5.18	4.4	15.49	0.56	0.72	0.19	0.66	1.81	1.65	5.35	1.79	8.12	12.25	9.16	24.72	0.61	0.92	0.18	0.49	1.34	1.18	4.47	2.21		0.0002	0.0004	0.0001	4.3368e-05	0.0002	0.0005	2.5355e-06	1.4461e-05	0.0299	0.0581	0.1172	0.165	5.5989e-05	0.0002	0.0107	0.0248	0.0213	0.044
367	178	2734	Amino acid	Glutathione metabolism	gamma-glutamyltyrosine		0.43	0.66	1.31	1.35	0.71	1.08	0.85	0.88	0.74	0.24	0.62	0.3	0.75	1.09	2.69	2.08	0.82	1.19	0.83	0.64	0.56	0.16	0.55	0.29		0.0095	0.0046	0.2677	0.0207	0.3748	0.1405	0.0273	0.0066	0.1519	0.124	0.8256	0.3391	0.1542	0.0589	0.7611	0.1628	0.0198	0.0425
369	94	1494	Amino acid	Glutathione metabolism	5-oxoproline		0.3	0.38	0.55	0.3	1.09	1.37	2.33	1.26	1.26	0.69	0.59	0.75	0.6	0.82	1.14	0.47	1.19	1.63	2.27	0.93	0.96	0.51	0.5	0.88		0.0004	0.0005	0.0005	0.0001	0.0071	0.0057	4.7221e-05	6.0283e-05	0.6445	0.2997	0.0897	0.1529	0.0006	0.0007	0.1713	0.0789	0.2935	0.2202
374	168	55015	Amino acid	Glutathione metabolism	gamma-glutamyl-alpha-lysine		1.7	2.32	2.91	1.84	0.72	0.98	0.91	0.58	1.26	0.74	0.99	1.25	3.41	5.27	5.99	2.9	0.79	1.22	0.89	0.43	0.94	0.54	0.83	1.51		0.0024	0.0017	0.0012	0.0002	0.0002	0.0006	0.0018	0.0008	0.0702	0.0801	0.8561	0.3423	0.642	0.1847	0.0038	0.0146	0.1674	0.147
375	176	54914	Amino acid	Glutathione metabolism	gamma-glutamylserine		3.14	3.51	3.23	2.97	0.65	0.73	0.73	0.67	1.45	1.41	1.3	1.54	6.41	8.1	6.71	4.72	0.72	0.91	0.7	0.49	1.07	1.02	1.1	1.88		0.0002	0.0004	0.0002	5.2547e-05	0.0002	0.0005	9.4614e-05	8.8577e-05	0.039	0.0626	0.0892	0.1529	0.0532	0.0237	0.0108	0.0248	0.0521	0.0671
377	180	48152	Carbohydrate	Glycolysis	glucose		0.37	0.86	0.56	0.97	0.82	1.88	0.65	1.11	1.19	0.79	1.51	1.34	0.73	1.79	1.15	1.5	0.93	2.28	0.63	0.82	0.88	0.56	1.31	1.56		0.0168	0.0069	0.3006	0.0226	0.0239	0.0147	0.6687	0.1026	0.0264	0.0556	0.0682	0.1529	0.0003	0.0005	0.5442	0.1307	0.0601	0.0736
386	181	15443	Carbohydrate	Glycolysis	glucuronate		1.09	1.18	1.02	0.98	0.99	1.07	1.17	1.11	0.97	1.04	0.82	0.99	2.13	2.6	2.05	1.51	1.1	1.34	1.09	0.8	0.72	0.75	0.73	1.25		0.519	0.1252	0.2918	0.022	0.8821	0.2872	0.9867	0.1433	0.8506	0.3583	0.6521	0.3025	0.5095	0.1554	0.4729	0.1236	0.9654	0.479
388	225	527	Carbohydrate	Glycolysis	lactate		0.45	0.35	0.2	0.38	1.31	1.05	1.69	3.14	0.73	1.59	0.56	0.53	0.82	0.74	0.39	0.61	1.24	1.11	1.63	2.52	0.63	1.33	0.48	0.59		0.1119	0.0325	0.0062	0.0008	4.1485e-06	0.0003	0.0214	0.0055	0.2946	0.1915	0.8292	0.3391	0.0009	0.0009	0.0314	0.0371	0.2207	0.1789
391	336	48990	Carbohydrate	Glycolysis	pyruvate		0.84	1.35	1.88	3.03	0.67	1.07	0.39	0.63	0.9	0.4	1.54	0.69	1.63	3.1	3.9	4.86	0.76	1.44	0.38	0.47	0.66	0.27	1.31	0.84		0.3649	0.0932	0.3682	0.0271	0.002	0.0025	0.0018	0.0008	0.0356	0.062	0.8749	0.3479	0.0012	0.0011	0.0233	0.0324	0.5381	0.3406
398	137	1564	Carbohydrate	TCA cycle	citrate		0.8	0.95	0.87	1.36	0.82	0.98	0.65	1.01	1.22	1.12	1.55	1.08	1.6	2.07	1.8	2.08	0.92	1.19	0.63	0.73	0.91	0.81	1.33	1.32		0.0342	0.012	0.5531	0.0383	0.1896	0.0778	0.0313	0.0074	0.0611	0.0716	0.7999	0.3389	0.0027	0.0022	0.9832	0.1983	0.0782	0.0856
399	101	46173	Carbohydrate	TCA cycle	aconitate [cis or trans]		0.58	0.95	1.32	2.01	0.68	1.11	0.68	1.04	2.93	1.29	2.91	1.37	1.15	2.16	2.68	3.22	0.72	1.35	0.65	0.79	2.17	0.93	2.38	1.59		0.0045	0.0026	0.8339	0.0549	0.0362	0.0201	0.001	0.0005	0.1147	0.1048	0.3875	0.2286	0.0163	0.0086	0.821	0.1732	2.4127e-05	0.0009
404	220	12110	Carbohydrate	TCA cycle	isocitrate		0.65	0.83	0.9	2.05	0.82	1.04	0.51	1.15	1.54	1.11	2.48	1	1.3	1.77	1.82	3.14	0.9	1.23	0.48	0.84	1.13	0.81	2.11	1.19		0.0039	0.0023	0.2995	0.0225	0.5231	0.1869	0.001	0.0005	0.1288	0.1111	0.9086	0.3574	0.0022	0.0018	0.344	0.1094	0.0119	0.0306
405	114	528	Carbohydrate	TCA cycle	alpha-ketoglutarate		0.66	0.86	1.44	2.68	0.75	0.97	0.37	0.69	0.88	0.4	1.79	0.57	1.33	1.88	3	4.23	0.87	1.22	0.36	0.5	0.65	0.29	1.58	0.7		0.0234	0.0091	0.1347	0.0111	0.0297	0.017	0.0005	0.0003	0.0886	0.0894	0.7834	0.3373	0.0006	0.0006	0.0207	0.031	0.4793	0.316
406	355	1437	Carbohydrate	TCA cycle	succinate		0.52	0.55	0.59	0.72	1.27	1.35	1.09	1.32	0.83	0.74	0.98	0.75	1.03	1.19	1.2	1.15	1.42	1.65	1.05	1.01	0.63	0.53	0.84	0.87		0.0031	0.002	0.0001	4.2723e-05	0.0069	0.0057	0.109	0.0212	0.0161	0.0511	0.0532	0.1529	0.7158	0.2013	0.0649	0.0483	0.2266	0.1829
407	166	1643	Carbohydrate	TCA cycle	fumarate		1.16	1.36	0.95	1.36	0.98	1.15	0.62	0.89	0.7	0.86	1.11	1.1	2.32	3.08	1.95	2.17	1.09	1.44	0.6	0.66	0.52	0.62	0.94	1.34		0.1647	0.0454	0.0025	0.0004	0.5383	0.1912	0.0006	0.0004	0.755	0.3301	0.1493	0.1694	0.0006	0.0007	0.0706	0.0504	0.0025	0.0116
408	234	20676	Carbohydrate	TCA cycle	maleate		1.58	1.22	1.01	0.99	1.24	0.95	0.96	0.93	0.68	1.05	0.88	1.08	3.16	2.7	2.08	1.59	1.39	1.19	0.92	0.7	0.5	0.77	0.76	1.29		0.0004	0.0005	0.0041	0.0006	0.8342	0.2747	0.7727	0.1161	0.0194	0.0512	0.38	0.228	0.396	0.1277	0.2644	0.0978	0.001	0.007
409	233	1303	Carbohydrate	TCA cycle	malate		1.12	1.13	0.81	1.23	1.03	1.04	0.69	1.04	0.72	0.98	1.07	0.98	2.23	2.52	1.67	1.94	1.15	1.3	0.66	0.77	0.53	0.71	0.92	1.2		0.2202	0.0586	0.0044	0.0006	0.0157	0.0102	0.0072	0.0024	0.4355	0.2421	0.5372	0.2701	0.0005	0.0006	0.5272	0.1283	0.0013	0.0078
423	348	53237	Carbohydrate	Calvin cycle and pentose phosphate	sedoheptulose		0.73	1.21	0.82	1.06	0.8	1.32	0.77	1	0.83	0.74	0.86	0.98	1.47	2.62	1.7	1.68	0.89	1.6	0.75	0.75	0.62	0.54	0.74	1.15		0.0572	0.0181	0.069	0.0063	0.0446	0.0233	0.2946	0.0508	0.0989	0.0942	0.0559	0.1529	0.0069	0.0044	0.9418	0.1919	0.1256	0.1209
426	312	20694	Carbohydrate	Photorespiration	oxalate (ethanedioate)		1.71	1.27	2.64	5.13	1.41	1.05	0.34	0.66	1.63	1.06	6.78	1.68	3.4	2.9	5.38	8.4	1.58	1.35	0.32	0.5	1.2	0.76	5.92	2.04		0.0065	0.0034	0.0667	0.0062	0.0027	0.0031	0.0018	0.0008	0.0333	0.0602	0.7133	0.3219	0.0102	0.006	0.1033	0.0614	0.0299	0.0518
430	187	1572	Carbohydrate	Photorespiration	glycerate		1.07	1.41	1.07	1.81	0.88	1.17	0.47	0.8	0.69	0.69	1.3	1.01	2.17	3.05	2.18	2.88	1.02	1.43	0.45	0.59	0.5	0.5	1.14	1.21		0.5673	0.1346	0.0044	0.0006	0.5273	0.1878	0.0002	0.0002	0.5447	0.2741	0.0903	0.1529	0.0034	0.0026	0.0217	0.0316	0.0969	0.1009
439	161	20699	Carbohydrate	Amino sugar and nucleotide sugar	erythritol		0.19	0.43	0.3	0.91	0.84	1.89	0.68	2.09	1.04	0.67	1.28	0.61	0.4	0.94	0.61	1.36	0.94	2.21	0.67	1.49	0.77	0.5	1.08	0.75		3.1674e-05	0.0001	0.0019	0.0003	0.0024	0.0028	0.4752	0.0767	0.3986	0.2303	0.0131	0.1098	0.0081	0.005	0.0517	0.0432	0.9272	0.471
440	162	42420	Carbohydrate	Amino sugar and nucleotide sugar	erythronate*		0.37	0.48	0.45	0.28	1	1.31	2.21	1.37	1.01	0.83	0.46	0.8	0.74	1.05	0.93	0.44	1.1	1.57	2.15	1.01	0.76	0.61	0.39	0.95		0.0002	0.0004	0.0011	0.0002	0.0008	0.0013	3.135e-05	4.5152e-05	0.9925	0.3916	0.0482	0.1507	0.0004	0.0005	0.0696	0.0501	0.9383	0.4729
450	264	15741	Carbohydrate	Amino sugar and nucleotide sugar	N-acetyl-glucosamine 1-phosphate		1.14	1.83	0.8	1.71	0.85	1.36	0.68	1.46	1.04	1.49	1.3	1.38	2.28	3.87	1.59	2.87	0.99	1.67	0.65	1.18	0.75	1.07	1.13	1.52		0.7382	0.167	0.0123	0.0014	0.4007	0.1488	0.4234	0.0702	0.5668	0.2797	0.1586	0.1724	0.2544	0.0892	0.7569	0.1623	0.8983	0.4626
451	265	15107	Carbohydrate	Amino sugar and nucleotide sugar	N-acetylglucosamine 6-phosphate		0.05	0.07	0.22	0.22	0.72	1	3.38	3.34	4.29	1	0.92	0.3	0.08	0.1	0.27	0.23	0.78	1	3.38	2.93	3.33	1	0.76	0.34		0.0027	0.0018	0.0002	4.979e-05	0.0336	0.0189	0.0106	0.0033	0.7645	0.3313			0.0175	0.0091	0.3011	0.1015	0.0318	0.0532
455	340	27731	Carbohydrate	Amino sugar and nucleotide sugar	ribonate		0.35	0.55	0.45	0.27	0.93	1.47	2.35	1.41	1.1	0.84	0.44	0.87	0.69	1.17	0.93	0.42	1.03	1.76	2.26	1.03	0.82	0.61	0.37	1.03		0.0004	0.0005	0.0065	0.0008	0.0001	0.0004	0.0001	0.0001	0.5152	0.2689	0.0796	0.1529	2.1555e-05	0.0001	0.061	0.0466	0.403	0.2813
456	341	1471	Carbohydrate	Amino sugar and nucleotide sugar	ribose		0.53	0.94	0.59	0.8	0.74	1.32	0.91	1.24	1.35	1.23	1.11	1.31	1.09	2.03	1.2	1.22	0.83	1.54	0.88	0.89	1	0.91	0.94	1.57		0.0136	0.0059	0.6775	0.0459	0.0094	0.0068	0.1238	0.0237	0.0533	0.0678	0.2155	0.1869	0.3692	0.121	0.2199	0.0882	0.0285	0.0502
460	375	32344	Carbohydrate	Amino sugar and nucleotide sugar	UDP-glucose		0.34	0.69	0.44	0.77	0.7	1.43	0.81	1.39	1.19	0.9	1.03	0.93	0.68	1.54	0.92	1.18	0.77	1.74	0.79	1.01	0.89	0.65	0.86	1.13		0.0032	0.002	0.0741	0.0067	0.0005	0.0009	0.1986	0.0358	0.035	0.0617	0.1411	0.1671	0.1714	0.0643	0.1958	0.0845	0.18	0.1572
462	376	35162	Carbohydrate	Amino sugar and nucleotide sugar	UDP-N-acetylglucosamine		0.46	0.81	0.65	0.94	0.7	1.21	0.84	1.21	1.38	0.99	1.15	0.99	0.93	1.75	1.34	1.42	0.77	1.44	0.81	0.87	1.04	0.72	0.98	1.2		0.0154	0.0066	0.1537	0.0123	0.0108	0.0076	0.5569	0.0881	0.0101	0.0469	0.3429	0.2192	0.0841	0.0348	0.2655	0.0978	0.0065	0.0213
469	374	15860	Carbohydrate	Amino sugar and nucleotide sugar	UDP-galactose		0.27	0.63	0.45	0.62	0.66	1.53	1.03	1.42	1.56	0.94	1	1.01	0.54	1.34	0.92	0.96	0.73	1.8	1.01	1.05	1.19	0.69	0.85	1.19		0.0076	0.0039	0.033	0.0033	0.0136	0.0091	0.0369	0.0083	0.0844	0.0876	0.1732	0.1744	0.7321	0.2053	0.1963	0.0845	0.0689	0.08
472	118	48255	Carbohydrate	Amino sugar and nucleotide sugar	arabonate/xylonate		0.2	0.25	0.31	0.19	1.57	1.94	4.15	2.54	1.27	0.84	0.48	0.64	0.4	0.53	0.62	0.29	1.74	2.29	4.01	1.85	0.95	0.62	0.41	0.76		0.001	0.0009	0.0005	0.0001	0.0079	0.0061	0.0014	0.0007	0.0201	0.0513	0.0485	0.1507	0.0004	0.0005	0.0333	0.0381	0.2465	0.1917
475	117	48885	Carbohydrate	Amino sugar and nucleotide sugar	arabitol/xylitol		0.47	0.88	0.76	1.7	0.76	1.41	0.47	1.05	1.08	0.67	1.74	0.9	0.94	1.83	1.55	2.61	0.85	1.64	0.46	0.77	0.81	0.49	1.5	1.05		0.0349	0.0122	0.3719	0.0273	0.1267	0.0552	0.0104	0.0032	0.0137	0.0496	0.2313	0.1911	0.0002	0.0003	0.711	0.1555	0.4012	0.281
476	267	48149	Carbohydrate	Amino sugar and nucleotide sugar	N-acetylglucosaminylasparagine		1.19	1.82	1.77	2.75	0.69	1.06	0.48	0.74	1.12	0.75	1.61	1.07	2.4	4.16	3.67	4.42	0.77	1.33	0.46	0.55	0.82	0.54	1.37	1.29		0.1755	0.048	0.0008	0.0002	0.0006	0.001	8.2091e-07	9.2223e-06	0.0114	0.0485	0.6479	0.3025	8.408e-05	0.0002	0.0114	0.0248	0.3487	0.2526
477	266	46539	Carbohydrate	Amino sugar and nucleotide sugar	N-acetylglucosamine/N-acetylgalactosamine		2.84	2.46	2.81	5.13	0.8	0.69	0.34	0.62	0.96	0.96	2.25	1.07	5.75	5.69	5.89	8.46	0.89	0.88	0.33	0.47	0.7	0.69	1.92	1.29		0.0009	0.0008	2.4767e-05	1.5963e-05	0.0005	0.0009	0.0005	0.0003	0.107	0.1007	0.0996	0.1611	0.0003	0.0005	0.0562	0.0446	0.8656	0.4534
478	342	48340	Carbohydrate	Amino sugar and nucleotide sugar	ribulose/xylulose		0.74	1.13	0.78	0.82	0.94	1.42	0.88	0.93	0.86	0.81	0.91	1.25	1.48	2.53	1.62	1.27	1.02	1.75	0.86	0.67	0.65	0.59	0.77	1.54		0.0392	0.0134	0.3353	0.0249	0.0863	0.0405	0.1221	0.0235	0.5439	0.2741	0.0218	0.1366	0.2338	0.0831	0.6083	0.1422	0.1529	0.1374
487	133	37112	Carbohydrate	Inositol metabolism	chiro-inositol		0.67	1.04	1.05	1.27	0.8	1.24	0.76	0.91	1.37	0.88	1.45	1.19	1.34	2.31	2.18	1.95	0.88	1.53	0.74	0.66	1.06	0.65	1.27	1.51		0.0544	0.0175	0.6169	0.0423	0.727	0.2435	0.141	0.0267	0.0589	0.071	0.1873	0.1778	0.0328	0.0156	0.5237	0.1281	0.0095	0.0261
491	247	1124	Carbohydrate	Inositol metabolism	myo-inositol		0.64	0.76	0.62	0.77	0.83	0.99	1.01	1.25	0.97	1	0.79	0.79	1.27	1.62	1.3	1.2	0.92	1.18	1	0.93	0.75	0.73	0.69	0.93		0.0291	0.0106	0.1105	0.0094	0.0414	0.0224	0.0435	0.0096	0.0776	0.0838	0.9614	0.3711	0.8261	0.2254	0.214	0.087	0.9132	0.4664
497	346	32379	Carbohydrate	Inositol metabolism	scyllo-inositol		0.46	0.8	0.49	0.7	0.7	1.22	0.83	1.19	0.9	0.85	0.76	0.87	0.93	1.66	1	1.1	0.79	1.42	0.8	0.87	0.67	0.62	0.66	1		0.0106	0.0049	0.2323	0.0182	5.6592e-05	0.0004	0.0345	0.008	0.0034	0.0275	0.478	0.2586	0.0518	0.0232	0.3316	0.108	0.2688	0.2065
506	66	43805	Carbohydrate	Sucrose, glucose,fructose metabolism	3-deoxyoctulosonate		0.5	0.95	0.84	0.64	0.55	1.05	0.94	0.72	1.26	0.75	0.73	1.08	0.98	2.12	1.73	1.01	0.6	1.3	0.91	0.53	0.94	0.53	0.62	1.32		0.0013	0.0011	0.6008	0.0414	0.0033	0.0034	0.0043	0.0016	0.0002	0.0053	0.671	0.3067	0.472	0.1468	0.0038	0.0146	0.0308	0.0529
509	163	27722	Carbohydrate	Sucrose, glucose,fructose metabolism	erythrose		2.98	3.41	4.36	8.3	0.63	0.73	0.3	0.57	1.67	1.14	3.52	1.44	6.02	7.38	8	10.46	0.75	0.92	0.33	0.43	1.07	0.81	2.45	1.73		0.0459	0.0154	0.0251	0.0026	0.0109	0.0076	0.022	0.0056	0.5239	0.2707	0.1355	0.1671	0.1625	0.0617	0.1595	0.0758	0.4789	0.316
511	165	48195	Carbohydrate	Sucrose, glucose,fructose metabolism	fructose		0.09	0.15	0.16	0.11	1.15	1.88	3.92	2.78	1.48	0.86	0.44	0.58	0.19	0.32	0.33	0.17	1.23	2.12	3.85	2.03	1.15	0.64	0.37	0.67		0.0002	0.0004	0.0002	5.0291e-05	0.001	0.0014	0.0019	0.0009	0.5876	0.2831	0.0618	0.1529	0.0042	0.003	0.0575	0.0448	0.3296	0.2415
526	238	46142	Carbohydrate	Sucrose, glucose,fructose metabolism	mannitol/sorbitol		0.63	0.84	0.72	0.86	0.89	1.17	0.98	1.18	1.27	1.11	1.14	1.11	1.29	1.83	1.49	1.35	1	1.41	0.95	0.87	0.94	0.81	0.98	1.32		0.0023	0.0017	0.0734	0.0066	0.0009	0.0013	0.036	0.0082	0.2615	0.1821	0.143	0.1674	0.6879	0.1956	0.0494	0.0427	0.0417	0.0597
532	236	15586	Carbohydrate	Sucrose, glucose,fructose metabolism	maltose		0.39	0.53	0.18	1.01	0.71	0.96	0.4	2.28	0.9	2.02	1.62	0.86	0.83	1.13	0.37	1.52	0.81	1.11	0.4	1.63	0.68	1.52	1.39	1.04		0.0129	0.0057	0.0065	0.0008	0.001	0.0015	0.806	0.1198	0.0857	0.0882	0.8468	0.3409	0.0009	0.0009	0.0371	0.0395	0.6089	0.3665
535	237	44688	Carbohydrate	Sucrose, glucose,fructose metabolism	maltotriose		0.15	0.09	0.06	0.28	0.6	0.34	0.71	3.3	0.8	2	0.67	0.21	0.32	0.15	0.13	0.41	0.64	0.3	0.73	2.37	0.64	1.61	0.56	0.2		0.0014	0.0011	3.4386e-06	7.8576e-06	0.0003	0.0007	0.0147	0.0041	0.0453	0.0643	0.0394	0.1507	0.6446	0.1849	0.0407	0.0411	0.8308	0.4459
539	239	48153	Carbohydrate	Sucrose, glucose,fructose metabolism	mannose		0.52	0.7	0.82	0.61	1.03	1.38	1.38	1.04	0.93	0.59	0.7	0.79	1.03	1.55	1.7	0.94	1.14	1.72	1.34	0.75	0.7	0.43	0.59	0.98		0.0004	0.0005	0.0081	0.001	0.0492	0.0246	0.0024	0.001	0.8196	0.3494	0.0145	0.1098	0.0026	0.0021	0.7967	0.169	0.3586	0.2578
559	367	15573	Carbohydrate	Sucrose, glucose,fructose metabolism	trehalose		2.12	3.12	2.46	6.57	0.46	0.68	0.47	1.26	2.96	2.56	2.9	1.38	4.23	7.56	5.25	10.13	0.47	0.84	0.46	0.89	2.31	1.86	2.35	1.76		0.0045	0.0026	0.0059	0.0008	0.0342	0.0192	6.6588e-05	7.4807e-05	0.0251	0.055	0.0711	0.1529	0.007	0.0045	0.402	0.1121	0.0008	0.0063
580	96	15442	Carbohydrate	Sucrose, glucose,fructose metabolism	6-phosphogluconate		0.05	0.06	0.32	0.12	0.88	1	5.78	2.15	9.44	1.55	1.43	0.72	0.1	0.11	0.42	0.14	0.9	0.94	5.27	1.73	6.96	1.7	1.18	0.93		0.0004	0.0005	1.336e-05	1.3872e-05	0.101	0.0454	0.0013	0.0006	0.945	0.379	0.8457	0.3409	0.0042	0.003	0.3464	0.1094	0.0028	0.0121
581	179	587	Carbohydrate	Sucrose, glucose,fructose metabolism	gluconate		0.42	0.92	0.29	1.27	0.74	1.61	0.42	1.84	0.41	0.6	0.72	0.53	0.84	1.95	0.59	1.7	0.81	1.89	0.41	1.19	0.31	0.44	0.62	0.71		0.047	0.0155	0.5492	0.0381	0.003	0.0032	0.9359	0.1369	0.0188	0.0512	0.171	0.1733	0.0009	0.0009	0.3534	0.1094	0.001	0.0067
591	136	47076	Carbohydrate	C5 branched dibasic acid metabolism	citraconate/glutaconate		0.84	0.76	0.91	0.55	2.56	2.31	2.84	1.71	1.16	1.08	1.05	1.45	1.67	1.68	1.87	0.88	2.85	2.87	2.71	1.28	0.86	0.77	0.91	1.73		0.0279	0.0103	0.0025	0.0004	0.0972	0.0444	0.0006	0.0004	6.4766e-07	2.6715e-05	8.1661e-07	0.0001	4.2638e-05	0.0001	1.7575e-05	0.0007	0.0336	0.0546
613	315	1361	Lipids	Free fatty acid	pentadecanoate (15:0)		0.4	0.51	0.5	0.62	0.8	1.02	1.2	1.48	1.47	1.17	0.98	0.81	0.82	1.06	1.03	0.98	0.92	1.2	1.16	1.1	1.07	0.85	0.86	0.93		0.0129	0.0057	0.0069	0.0008	0.0004	0.0008	0.012	0.0036	0.4311	0.2415	0.8021	0.3389	0.2067	0.0748	0.031	0.0371	0.15	0.1361
616	240	1121	Lipids	Free fatty acid	margarate (17:0)		0.48	0.41	0.59	0.5	0.98	0.85	1.67	1.4	1.43	1.15	0.84	0.7	0.96	0.89	1.24	0.77	1.14	1.05	1.64	1.02	1.05	0.82	0.74	0.85		0.0222	0.0087	0.0002	5.5209e-05	0.0084	0.0064	0.0063	0.0022	0.8382	0.3558	0.5163	0.2683	0.0133	0.0073	0.1235	0.0668	0.2119	0.1747
632	313	33447	Lipids	Free fatty acid	palmitoleate (16:1n7)		0.52	0.6	0.58	0.91	0.79	0.91	1.05	1.67	1.19	1.07	0.9	0.59	1.06	1.28	1.19	1.43	0.91	1.1	1.03	1.24	0.88	0.79	0.78	0.7		0.0178	0.0072	0.0007	0.0002	0.0011	0.0015	0.3797	0.0637	0.2751	0.1836	0.8076	0.3389	0.4684	0.1464	0.0099	0.0248	0.4229	0.2914
635	7	33971	Lipids	Free fatty acid	10-heptadecenoate (17:1n7)		0.23	0.3	0.37	0.49	0.77	1.02	1.3	1.72	1.94	1.18	1.15	0.7	0.47	0.6	0.77	0.77	0.9	1.17	1.26	1.27	1.41	0.86	1.01	0.8		0.0027	0.0018	0.0007	0.0002	0.0006	0.001	0.012	0.0036	0.55	0.275	0.8274	0.3391	0.0341	0.0162	0.0656	0.0483	0.0772	0.0853
638	304	52285	Lipids	Free fatty acid	oleate/vaccenate (18:1)		0.31	0.28	0.44	0.41	0.99	0.9	1.67	1.57	1.66	1.16	0.98	0.67	0.63	0.58	0.91	0.64	1.16	1.06	1.62	1.15	1.2	0.84	0.86	0.78		0.0058	0.0031	0.0002	4.9759e-05	0.0021	0.0025	0.0064	0.0022	0.7895	0.3385	0.8737	0.3479	0.0139	0.0075	0.1397	0.0695	0.142	0.1307
644	160	1552	Lipids	Free fatty acid	erucate (22:1n9)		0.37	0.26	0.22	0.25	1.3	0.94	2.15	2.48	1.01	1.7	0.61	0.64	0.75	0.55	0.46	0.37	1.44	1.06	2.05	1.65	0.77	1.26	0.54	0.81		0.0937	0.0275	0.0059	0.0008	1.1876e-05	0.0003	0.0002	0.0002	0.4532	0.2466	0.8984	0.3543	0.0029	0.0023	0.0041	0.0147	0.6378	0.3821
648	205	57652	Lipids	Free fatty acid	hexadecadienoate (16:2n6)		0.21	0.3	0.26	0.36	0.79	1.15	1.71	2.33	1.7	1.34	0.79	0.67	0.43	0.62	0.55	0.55	0.91	1.32	1.69	1.71	1.27	1	0.69	0.76		0.0048	0.0027	0.0015	0.0003	0.0003	0.0007	0.0027	0.0012	0.5087	0.2674	0.4793	0.2586	0.0035	0.0026	0.009	0.0248	0.095	0.0996
650	230	1105	Lipids	Free fatty acid	linoleate (18:2n6)		0.19	0.27	0.22	0.29	0.85	1.23	1.73	2.26	1.62	1.36	0.8	0.75	0.38	0.53	0.46	0.45	0.99	1.36	1.69	1.68	1.19	1.01	0.7	0.82		0.0079	0.004	0.0031	0.0005	0.0015	0.0019	0.0007	0.0004	0.6778	0.3059	0.4502	0.2529	0.0004	0.0005	0.0164	0.0281	0.1094	0.1097
654	231	34035	Lipids	Free fatty acid	linolenate [alpha or gamma; (18:3n3 or 6)]		0.13	0.21	0.14	0.21	1.05	1.62	2.72	3.95	1.11	1.03	0.43	0.42	0.27	0.4	0.29	0.33	1.22	1.82	2.64	2.97	0.82	0.75	0.38	0.46		0.0047	0.0026	0.0011	0.0002	0.0006	0.001	0.0003	0.0002	0.6511	0.3001	0.2213	0.1896	9.8318e-06	7.0906e-05	0.0013	0.01	0.9068	0.4656
656	152	17805	Lipids	Free fatty acid	dihomo-linoleate (20:2n6)		0.34	0.23	0.45	0.38	1.11	0.76	1.98	1.7	1.35	1.04	0.76	0.46	0.7	0.49	0.92	0.59	1.31	0.91	1.94	1.23	0.98	0.75	0.66	0.56		0.0155	0.0066	0.0002	5.0205e-05	0.0076	0.0059	0.008	0.0026	0.5303	0.2728	0.5418	0.2708	0.0099	0.0059	0.141	0.0695	0.4303	0.2918
657	153	35718	Lipids	Free fatty acid	dihomo-linolenate (20:3n3 or n6)		0.52	0.18	0.41	0.1	2.16	0.72	8.26	2.09	0.91	1.16	0.24	0.4	0.8	0.18	0.5	0.15	2.44	0.54	8.08	2.38	0.71	1.12	0.21	0.25		0.0936	0.0275	0.0108	0.0012	0.0046	0.0043	0.0015	0.0007	0.1452	0.1209	0.3739	0.228	2.7291e-05	0.0001	0.2556	0.0975	0.6434	0.3842
667	53	52281	Lipids	Fatty acid, hydroxy	2-hydroxybutyrate/2-hydroxyisobutyrate		0.33	0.97	0.69	0.79	1.04	3.03	0.87	0.99	0.91	0.44	1.09	1.34	0.67	2.18	1.35	1.25	1.15	3.75	0.86	0.79	0.68	0.34	0.91	1.58		0.0035	0.0022	0.6938	0.0468	0.2021	0.0824	0.6283	0.098	0.9334	0.378	0.0308	0.1491	0.4595	0.1445	0.869	0.1814	0.6666	0.3923
669	69	542	Lipids	Fatty acid, hydroxy	3-hydroxybutyrate (BHBA)		0.32	0.5	0.37	0.41	1.03	1.58	1.59	1.77	1.06	0.93	0.69	0.83	0.64	1.07	0.64	0.61	1.13	1.89	1.53	1.45	0.81	0.8	0.6	1.05		0.0091	0.0044	0.0021	0.0003	0.0405	0.0221	0.0257	0.0063	0.7918	0.3385	0.1111	0.1649	0.1353	0.0528	0.1661	0.0775	0.5867	0.3594
671	54	52294	Lipids	Fatty acid, hydroxy	2-hydroxyglutarate		0.67	0.63	0.95	0.88	1.23	1.16	1	0.92	0.88	0.62	1.09	0.78	1.32	1.4	1.96	1.4	1.36	1.44	0.96	0.69	0.67	0.45	0.95	0.95		0.0022	0.0016	0.0003	7.5037e-05	0.2756	0.1076	0.0568	0.012	0.0343	0.0612	0.0126	0.1098	0.875	0.2356	0.1677	0.0777	0.0889	0.0961
674	72	53230	Lipids	Fatty acid, hydroxy	3-hydroxyhexanoate		0.23	0.2	0.43	0.18	1.4	1.2	2.29	0.95	1.49	0.8	0.91	1.01	0.46	0.4	0.79	0.28	1.59	1.37	2.24	0.8	1.1	0.65	0.78	1.12		0.0007	0.0006	0.0001	4.0735e-05	0.0035	0.0036	0.0002	0.0001	0.1646	0.1322	0.5325	0.2699	0.002	0.0017	0.7174	0.156	0.1412	0.1307
731	98	57623	Lipids	Oxylipins	9-KODE		0.3	0.38	1.25	1.48	0.72	0.92	0.9	1.06	3.68	0.89	2.97	0.77	0.62	0.87	2.57	2.34	0.84	1.17	0.88	0.8	2.67	0.64	2.54	0.94		0.0014	0.0011	2.5251e-06	7.8576e-06	0.3109	0.1191	0.0162	0.0043	0.2498	0.1767	0.6572	0.3025	0.6325	0.1825	0.6017	0.1415	0.0009	0.0063
768	303	57687	Lipids	Fatty acid, Amino	N-trimethyl 5-aminovalerate		0.96	1.17	1.02	1.37	0.88	1.07	0.7	0.94	0.91	0.85	1.14	0.98	1.9	2.58	2.11	2.12	0.96	1.31	0.68	0.68	0.69	0.62	0.98	1.18		0.3865	0.0981	0.1208	0.0101	0.7488	0.2499	0.0078	0.0026	0.153	0.1243	0.3117	0.2136	0.0038	0.0028	0.4039	0.1121	0.2858	0.2153
769	235	15872	Lipids	Fatty acid, Dicarboxylate	malonate		0.63	0.82	0.7	1.11	0.99	1.29	0.7	1.11	0.42	0.38	0.59	0.44	1.29	1.76	1.44	1.73	1.11	1.52	0.68	0.82	0.31	0.28	0.51	0.52		0.0039	0.0023	0.1174	0.0099	0.0049	0.0045	0.3327	0.0568	0.9489	0.379	0.1039	0.1621	1.6533e-05	9.8194e-05	0.3694	0.1094	2.375e-05	0.0009
771	185	396	Lipids	Fatty acid, Dicarboxylate	glutarate (pentanedioate)		0.6	0.52	0.53	0.61	1.19	1.03	1.22	1.4	0.77	0.87	0.75	0.64	1.21	1.13	1.09	0.97	1.32	1.22	1.17	1.04	0.57	0.64	0.64	0.74		0.0063	0.0033	0.0012	0.0002	0.0002	0.0006	4.565e-06	1.5019e-05	0.0951	0.0937	0.8421	0.3409	0.0312	0.0149	0.0073	0.0219	0.0175	0.0397
772	79	54676	Lipids	Fatty acid, Dicarboxylate	3-methylglutarate/2-methylglutarate		1.14	1.31	1.71	2.68	0.99	1.13	0.45	0.71	1.12	0.75	2.44	1.19	2.31	2.93	3.44	4.24	1.15	1.45	0.42	0.52	0.79	0.53	2.14	1.48		0.5974	0.1405	0.0846	0.0075	0.0203	0.0127	0.003	0.0013	0.9519	0.379	0.4068	0.2371	0.0084	0.0052	0.0437	0.0422	0.5137	0.3295
778	354	15730	Lipids	Fatty acid, Dicarboxylate	suberate (octanedioate)		0.61	0.42	1.23	0.9	0.76	0.53	1.18	0.85	2.72	1.35	1.76	0.83	1.28	0.91	2.52	1.29	0.86	0.61	1.13	0.58	1.97	1	1.49	1.05		0.0792	0.0238	0.0058	0.0008	0.2515	0.0995	0.4662	0.0757	0.3035	0.1949	0.0296	0.1491	0.3469	0.1145	0.3751	0.1094	0.0043	0.0169
782	347	32398	Lipids	Fatty acid, Dicarboxylate	sebacate (decanedioate)		0.87	1.54	0.97	1.55	0.78	1.37	0.82	1.32	2.55	2.3	2.42	2.39	1.85	3.75	2.08	2.36	0.88	1.79	0.84	0.94	1.89	1.67	1.99	3.17		0.6514	0.1515	0.1377	0.0112	0.9981	0.3117	0.0594	0.0125	0.3519	0.216	0.2647	0.1954	0.4046	0.1301	0.163	0.0764	0.0054	0.019
796	99	32198	Lipids	Fatty acid conjugate	acetylcarnitine (C2)		0.59	0.9	0.72	1.47	0.76	1.15	0.54	1.1	1.3	1.07	1.84	1.12	1.19	1.91	1.47	2.23	0.86	1.37	0.52	0.79	0.96	0.78	1.58	1.36		0.0163	0.0068	0.3871	0.0281	0.0678	0.0328	0.0287	0.0069	0.0093	0.0469	0.4641	0.255	0.0002	0.0003	0.5634	0.1337	0.0156	0.0363
799	71	52984	Lipids	Fatty acid conjugate	3-hydroxybutyrylcarnitine (2)		1.3	1.7	1.26	2.1	0.72	0.94	0.51	0.85	1.02	1.05	1.44	1.16	2.64	3.77	2.6	3.26	0.79	1.14	0.49	0.61	0.75	0.76	1.22	1.41		0.0301	0.0107	0.0035	0.0005	0.0444	0.0232	6.3276e-05	7.2537e-05	0.0326	0.0602	0.5384	0.2701	0.0003	0.0005	0.0922	0.0571	0.8708	0.4545
845	2	52680	Lipids	Phospholipids	1,2-dilinoleoyl-GPA (18:2/18:2)*		0.23	0.31	0.25	0.22	1.01	1.4	1.25	1.12	0.94	0.85	0.76	1.06	0.46	0.7	0.53	0.32	1.13	1.75	1.26	0.76	0.73	0.62	0.65	1.43		0.0013	0.0011	0.0003	7.5037e-05	0.0011	0.0015	0.001	0.0005	0.9311	0.378	0.1675	0.1733	0.1979	0.0722	0.7837	0.1667	0.9836	0.483
846	8	52695	Lipids	Phospholipids	1-linoleoyl-2-linolenoyl-GPA (18:2/18:3)*		0.18	0.19	0.16	0.09	1.17	1.22	1.88	1.02	0.62	0.68	0.38	0.82	0.34	0.4	0.32	0.11	1.32	1.56	1.91	0.65	0.48	0.51	0.33	1.22		0.0004	0.0004	1.7271e-05	1.3872e-05	0.0006	0.001	0.001	0.0005	0.2951	0.1915	0.3211	0.214	0.0246	0.0121	0.8364	0.1759	0.1383	0.1307
847	30	19262	Lipids	Phospholipids	1-palmitoyl-2-oleoyl-GPA (16:0/18:1)		0.28	0.42	0.2	0.35	0.77	1.15	0.69	1.23	0.85	1.19	0.94	1.11	0.58	0.92	0.41	0.47	0.87	1.36	0.7	0.8	0.65	0.92	0.81	1.57		0.0043	0.0025	0.0035	0.0005	0.0004	0.0008	0.0149	0.0041	0.0488	0.0675	0.5299	0.2696	0.231	0.0824	0.9292	0.1904	0.6758	0.3932
849	25	52679	Lipids	Phospholipids	1-palmitoyl-2-linoleoyl-GPA (16:0/18:2)*		0.27	0.39	0.25	0.32	0.9	1.28	1.06	1.36	0.89	0.97	0.75	0.91	0.56	0.87	0.53	0.46	1.02	1.59	1.05	0.91	0.67	0.71	0.65	1.23		0.0046	0.0026	0.0012	0.0002	0.0003	0.0007	0.005	0.0018	0.3576	0.2178	0.3194	0.214	0.6075	0.1778	0.4571	0.121	0.6884	0.395
864	26	42446	Lipids	Phospholipids	1-palmitoyl-2-linoleoyl-GPC (16:0/18:2)		0.08	0.06	0.06	0.22	0.89	0.7	0.99	3.6	2.32	2.92	2.08	0.57	0.16	0.13	0.13	0.27	0.95	0.78	0.97	2.06	1.76	2.2	1.73	0.83		3.4286e-05	0.0001	9.2179e-06	1.238e-05	3.8757e-05	0.0003	0.0138	0.004	0.6356	0.2965	0.3225	0.214	0.9632	0.2506	0.2331	0.0914	0.0155	0.0363
866	31	52461	Lipids	Phospholipids	1-palmitoyl-2-oleoyl-GPC (16:0/18:1)		0.1	0.08	0.08	0.27	0.82	0.7	0.79	2.78	2.15	2.69	2.22	0.68	0.19	0.17	0.16	0.34	0.87	0.78	0.78	1.67	1.65	2.03	1.84	0.94		0.0001	0.0003	3.965e-05	1.9543e-05	0.0001	0.0005	0.015	0.0041	0.4146	0.2365	0.383	0.228	0.4575	0.1444	0.2177	0.0878	0.0235	0.0452
868	3	52603	Lipids	Phospholipids	1,2-dilinoleoyl-GPC (18:2/18:2)		0.06	0.06	0.04	0.23	0.81	0.79	0.91	4.98	2.71	3.9	2.41	0.62	0.12	0.12	0.09	0.25	0.88	0.89	0.89	2.65	2.05	2.92	2.02	0.98		1.4752e-06	4.3072e-05	1.3232e-05	1.3872e-05	2.2374e-05	0.0003	0.0159	0.0043	0.3389	0.2106	0.3498	0.2209	0.7755	0.2145	0.2834	0.099	0.0082	0.0242
870	41	52438	Lipids	Phospholipids	1-stearoyl-2-oleoyl-GPC (18:0/18:1)		0.06	0.05	0.06	0.15	0.91	0.86	1.39	3.34	1.77	1.61	1.16	0.41	0.11	0.11	0.13	0.19	0.95	0.92	1.36	2.05	1.37	1.22	0.96	0.55		0.0002	0.0004	8.8656e-05	3.7142e-05	0.0003	0.0007	0.0041	0.0016	0.6835	0.3076	0.8339	0.3401	0.2976	0.1019	0.106	0.062	0.1184	0.1169
874	17	52453	Lipids	Phospholipids	1-oleoyl-2-linoleoyl-GPC (18:1/18:2)*		0.08	0.07	0.05	0.3	0.8	0.72	0.64	4.3	2.62	4.37	3.26	0.73	0.15	0.15	0.09	0.34	0.85	0.82	0.63	2.31	2	3.27	2.69	1.15		5.6392e-06	5.8677e-05	2.0313e-05	1.5472e-05	1.5056e-05	0.0003	0.025	0.0062	0.3747	0.2221	0.1368	0.1671	0.208	0.075	0.3242	0.106	0.0105	0.0281
876	35	52470	Lipids	Phospholipids	1-palmitoyl-2-palmitoleoyl-GPC (16:0/16:1)*		0.08	0.09	0.18	0.37	0.85	1	0.8	1.62	2.27	1	2.41	0.62	0.13	0.15	0.23	0.41	0.88	1	0.79	1.43	1.75	1	1.95	0.7		0.0002	0.0004	0.0016	0.0003	0.0165	0.0107	0.0242	0.0061	0.4696	0.2529			0.7548	0.2099	0.3739	0.1094	0.0694	0.0801
879	23	52683	Lipids	Phospholipids	1-palmitoleoyl-2-linoleoyl-GPC (16:1/18:2)*		0.09	0.1	0.07	0.58	0.64	0.67	0.47	3.86	2.5	3.34	3.39	0.58	0.2	0.21	0.15	0.67	0.7	0.74	0.46	2.14	1.87	2.51	2.81	0.87		8.6323e-06	7.9841e-05	0.0001	4.3368e-05	3.8512e-05	0.0003	0.1058	0.0206	0.1279	0.1109	0.1495	0.1694	0.051	0.023	0.3069	0.1021	0.0109	0.0288
880	24	52684	Lipids	Phospholipids	1-palmitoyl-2-alpha-linolenoyl-GPC (16:0/18:3n3)*		0.03	0.02	0.05	0.13	1.28	1	1.98	4.75	1.68	1	1.09	0.21	0.07	0.05	0.08	0.14	1.39	1	1.93	3.34	1.26	1	0.9	0.3		8.406e-05	0.0002	4.3377e-05	2.0968e-05	0.0002	0.0006	0.0049	0.0018	0.3953	0.2298			0.1375	0.0534	0.2591	0.0978	0.1207	0.1179
885	9	53176	Lipids	Phospholipids	1-linoleoyl-2-linolenoyl-GPC (18:2/18:3)*		0.02	0.02	0.02	0.1	1.09	0.74	1.53	8.07	2.19	2.62	1.56	0.24	0.05	0.03	0.04	0.12	1.17	0.81	1.5	4.43	1.65	1.98	1.29	0.36		3.3172e-06	5.5724e-05	3.2158e-06	7.8576e-06	2.8257e-05	0.0003	0.0045	0.0017	0.8406	0.3558	0.3973	0.2335	0.3058	0.1043	0.0736	0.0512	0.029	0.0508
887	22	53180	Lipids	Phospholipids	1-palmitoleoyl-2-linolenoyl-GPC (16:1/18:3)*		0.08	0.09	0.21	0.36	0.86	1.04	0.85	1.47	2.73	1	2.78	0.71	0.16	0.17	0.32	0.46	0.93	1.03	0.85	1.22	2.04	1	2.23	0.84		0.0003	0.0004	0.0008	0.0002	0.0043	0.0041	0.0446	0.0098	0.5833	0.2831	0.3739	0.228	0.5928	0.1743	0.3739	0.1094	0.0149	0.0355
889	27	42449	Lipids	Phospholipids	1-palmitoyl-2-linoleoyl-GPE (16:0/18:2)		0.09	0.07	0.09	0.22	0.94	0.75	1.02	2.57	1.95	2.07	1.79	0.61	0.19	0.15	0.18	0.26	1.01	0.81	1	1.48	1.48	1.55	1.5	0.86		0.0002	0.0004	8.6804e-05	3.6982e-05	4.6699e-05	0.0003	0.0102	0.0032	0.7631	0.3313	0.4524	0.2529	0.9522	0.2484	0.3947	0.1121	0.0234	0.0452
890	32	19263	Lipids	Phospholipids	1-palmitoyl-2-oleoyl-GPE (16:0/18:1)		0.11	0.09	0.09	0.25	0.86	0.66	0.89	2.55	1.91	2.41	1.83	0.62	0.23	0.17	0.18	0.31	0.92	0.7	0.88	1.47	1.45	1.81	1.52	0.85		0.0003	0.0004	0.0002	4.9558e-05	1.9185e-05	0.0003	0.0146	0.0041	0.4792	0.2553	0.2979	0.2123	0.6278	0.1821	0.4137	0.1131	0.0226	0.0448
894	42	42448	Lipids	Phospholipids	1-stearoyl-2-oleoyl-GPE (18:0/18:1)		0.05	0.05	0.05	0.08	1.02	1.08	1.6	2.51	1.39	1.17	0.89	0.51	0.09	0.08	0.1	0.1	1.07	0.98	1.57	1.68	1.08	1.04	0.74	0.61		3.3381e-05	0.0001	6.4715e-05	2.8047e-05	0.0001	0.0004	0.002	0.0009	0.9488	0.379	0.9202	0.359	0.1676	0.0632	0.3773	0.1096	0.2992	0.2236
895	6	52609	Lipids	Phospholipids	1,2-dioleoyl-GPE (18:1/18:1)		0.05	0.06	0.05	0.25	0.75	0.8	0.74	4.12	2.39	2.82	2.42	0.55	0.11	0.1	0.07	0.3	0.82	0.72	0.72	3.03	1.77	2.7	1.99	0.64		0.0006	0.0006	0.0003	7.8289e-05	9.6347e-05	0.0004	0.0174	0.0046	0.3304	0.2078	0.6576	0.3025	0.312	0.1057	0.2214	0.0884	0.0128	0.0317
896	39	52446	Lipids	Phospholipids	1-stearoyl-2-linoleoyl-GPE (18:0/18:2)*		0.06	0.05	0.06	0.1	0.96	0.81	1.46	2.38	1.75	1.71	1.15	0.58	0.12	0.11	0.13	0.12	1	0.88	1.44	1.38	1.38	1.31	0.95	0.83		0.0001	0.0003	3.1641e-05	1.7675e-05	0.0002	0.0007	0.0022	0.001	0.8867	0.3678	0.7014	0.3185	0.2821	0.0972	0.4002	0.1121	0.1399	0.1307
900	18	52687	Lipids	Phospholipids	1-oleoyl-2-linoleoyl-GPE (18:1/18:2)*		0.07	0.06	0.06	0.25	0.9	0.7	0.72	3.18	1.99	2.57	2.49	0.56	0.15	0.11	0.12	0.29	0.96	0.74	0.7	1.75	1.51	1.93	2.08	0.82		0.0002	0.0004	6.2216e-05	2.7437e-05	1.4091e-05	0.0003	0.0161	0.0043	0.6031	0.2875	0.3867	0.2286	0.2439	0.0858	0.4187	0.114	0.0217	0.044
903	4	53174	Lipids	Phospholipids	1,2-dilinoleoyl-GPE (18:2/18:2)*		0.06	0.05	0.06	0.21	0.87	0.8	0.94	3.48	2.24	2.28	2.09	0.52	0.12	0.11	0.11	0.24	0.95	0.86	0.91	1.91	1.68	1.71	1.74	0.77		2.4974e-05	0.0001	3.4109e-05	1.8242e-05	3.3961e-05	0.0003	0.0115	0.0035	0.5774	0.2831	0.4843	0.2586	0.7471	0.2084	0.3566	0.1094	0.0125	0.0314
905	34	19261	Lipids	Phospholipids	1-palmitoyl-2-oleoyl-GPS (16:0/18:1)		0.14	0.14	0.16	0.39	0.87	0.84	0.64	1.56	2.61	2.34	3.53	1.27	0.29	0.3	0.33	0.5	0.94	0.95	0.62	0.97	1.93	1.74	2.91	1.72		0.0009	0.0008	0.0001	4.3874e-05	7.5061e-05	0.0004	0.0392	0.0088	0.6037	0.2875	0.8789	0.3486	0.1216	0.0479	0.6443	0.1471	0.0072	0.0219
909	29	52618	Lipids	Phospholipids	1-palmitoyl-2-linoleoyl-GPS (16:0/18:2)		0.1	0.11	0.16	0.28	0.92	0.97	0.9	1.57	2.78	1.8	2.83	1.11	0.21	0.23	0.32	0.37	0.98	1.11	0.87	0.99	2.06	1.32	2.33	1.49		7.4622e-05	0.0002	4.6554e-05	2.1671e-05	9.0764e-05	0.0004	0.0087	0.0028	0.7249	0.3206	0.9786	0.3766	0.5433	0.1623	0.5006	0.127	0.0045	0.017
926	33	52669	Lipids	Phospholipids	1-palmitoyl-2-oleoyl-GPI (16:0/18:1)*		0.11	0.11	0.12	0.32	0.82	0.76	0.62	1.67	1.93	1.86	2.55	0.84	0.23	0.2	0.2	0.39	0.89	0.76	0.61	1.15	1.44	1.65	2.12	1.08		0.0003	0.0004	0.0003	8.2474e-05	1.7398e-05	0.0003	0.0451	0.0099	0.4706	0.2529	0.4856	0.2586	0.1678	0.0632	0.5943	0.1402	0.0358	0.0548
927	28	52450	Lipids	Phospholipids	1-palmitoyl-2-linoleoyl-GPI (16:0/18:2)		0.16	0.18	0.17	0.44	0.75	0.86	0.94	2.46	1.97	1.9	1.57	0.66	0.33	0.37	0.34	0.59	0.82	0.93	0.92	1.62	1.47	1.43	1.32	0.82		0.001	0.0009	0.0017	0.0003	0.0005	0.001	0.0534	0.0114	0.0425	0.0639	0.6051	0.2904	0.6271	0.1821	0.1858	0.0817	0.0004	0.0047
932	40	52468	Lipids	Phospholipids	1-stearoyl-2-linoleoyl-GPI (18:0/18:2)		0.43	0.48	0.6	0.51	0.9	1	1.27	1.07	1.41	1	1	0.93	0.65	0.69	0.71	0.58	0.95	1	1.24	1.02	1.09	1	0.84	0.98		8.7647e-05	0.0002	0.0107	0.0012	0.027	0.0159	0.0003	0.0002	0.4017	0.2309			0.1546	0.0589	0.3739	0.1094	0.0505	0.0664
934	19	52451	Lipids	Phospholipids	1-oleoyl-2-linoleoyl-GPI (18:1/18:2)*		0.38	0.52	0.6	0.9	0.74	1	0.74	1.11	1.56	1	1.55	0.9	0.51	0.64	0.62	0.91	0.79	1	0.75	1.1	1.21	1	1.29	0.91		4.561e-06	5.5724e-05	0.0177	0.0019	0.0253	0.0153	0.3431	0.0582	0.0806	0.0847			0.1212	0.0479	0.3739	0.1094	0.023	0.0452
937	5	52734	Lipids	Phospholipids	1,2-dilinoleoyl-GPI (18:2/18:2)*		0.13	0.17	0.21	0.4	0.75	0.95	0.9	1.73	1.82	1.14	1.51	0.63	0.27	0.3	0.33	0.5	0.82	0.9	0.88	1.36	1.37	1.15	1.26	0.75		7.4161e-07	4.3072e-05	1.685e-05	1.3872e-05	0.0002	0.0006	0.0187	0.0048	0.0845	0.0876	0.8052	0.3389	0.5667	0.1683	0.3739	0.1094	0.0037	0.0153
948	36	33955	Lipids	Lyso-phospholipids	1-palmitoyl-GPC (16:0)		0.45	0.74	0.44	0.58	0.43	0.7	1.01	1.34	2.23	2.3	0.95	1.2	0.92	1.73	0.94	0.87	0.45	0.85	1.02	0.93	1.79	1.73	0.79	1.58		0.0555	0.0179	0.3247	0.0242	0.0365	0.0202	0.124	0.0237	0.0433	0.0639	0.1564	0.1724	0.9309	0.246	0.4533	0.1208	0.0572	0.0714
951	43	33961	Lipids	Lyso-phospholipids	1-stearoyl-GPC (18:0)		0.21	0.43	0.28	0.23	0.35	0.73	1.99	1.63	2.65	1.94	0.47	0.86	0.43	0.85	0.46	0.33	0.38	0.75	2	1.44	2.07	1.92	0.39	1		0.0026	0.0018	0.0092	0.0011	0.0131	0.0088	0.0031	0.0013	0.0219	0.0525	0.3457	0.2192	0.1	0.0409	0.1789	0.0805	0.0379	0.056
952	20	48258	Lipids	Lyso-phospholipids	1-oleoyl-GPC (18:1)		0.86	1.18	0.27	0.44	0.5	0.68	0.69	1.11	1.66	5.26	1.21	3.24	1.86	2.66	0.57	0.57	0.58	0.83	0.7	0.71	1.21	3.96	1	4.65		0.7054	0.1613	0.3992	0.0288	0.1051	0.0469	0.1712	0.0312	0.4414	0.2431	0.078	0.1529	0.5926	0.1743	0.6188	0.1434	0.6098	0.3665
953	10	34419	Lipids	Lyso-phospholipids	1-linoleoyl-GPC (18:2)		0.64	0.85	0.23	0.43	0.59	0.78	0.87	1.65	1.18	3.34	0.8	1.59	1.34	1.89	0.47	0.59	0.68	0.95	0.86	1.07	0.89	2.51	0.7	2.24		0.798	0.179	0.8614	0.0564	0.0007	0.0011	0.0554	0.0118	0.489	0.2597	0.1166	0.165	0.5155	0.1563	0.3746	0.1094	0.8488	0.4496
964	37	35631	Lipids	Lyso-phospholipids	1-palmitoyl-GPE (16:0)		0.34	0.46	0.3	0.45	0.42	0.57	1.13	1.67	2.7	3.03	1	1.03	0.65	1.11	0.63	0.6	0.4	0.69	1.11	1.06	2.22	2.29	0.81	1.48		0.0742	0.0225	0.0978	0.0085	0.0014	0.0019	0.08	0.0161	0.1311	0.1124	0.1415	0.1671	0.8887	0.2376	0.71	0.1555	0.107	0.1084
968	11	36600	Lipids	Lyso-phospholipids	1-linoleoyl-GPE (18:2)*		0.19	0.29	0.08	0.4	0.44	0.66	0.58	2.95	1.34	3.3	1.01	0.74	0.38	0.6	0.15	0.49	0.46	0.74	0.57	1.9	1.04	2.66	0.85	1.03		0.0014	0.0011	0.0023	0.0004	8.115e-06	0.0003	0.0902	0.0178	0.0075	0.0419	0.3258	0.2142	0.14	0.054	0.2676	0.0978	0.272	0.2081
971	44	42398	Lipids	Lyso-phospholipids	1-stearoyl-GPE (18:0)		0.45	0.6	0.57	0.26	0.72	0.97	2.31	1.07	1.31	1.03	0.41	0.94	0.52	0.59	0.45	0.21	0.69	0.77	2.41	1.14	1.11	1.29	0.32	0.87		0.1371	0.0388	0.2632	0.0204	0.0434	0.0229	0.005	0.0018	0.5186	0.2689	0.3739	0.228	0.0285	0.0138	0.3739	0.1094	0.767	0.4235
972	21	35628	Lipids	Lyso-phospholipids	1-oleoyl-GPE (18:1)		0.16	0.54	0.13	0.41	0.3	1	0.74	2.3	2.1	2.6	0.87	1.13	0.32	1.04	0.23	0.51	0.35	1.13	0.73	1.63	1.66	2.35	0.79	1.63		0.0755	0.0229	0.3957	0.0287	0.118	0.052	0.1476	0.0277	0.2957	0.1915	0.5181	0.2683	0.9357	0.246	0.385	0.111	0.3791	0.2685
978	13	43676	Lipids	Lyso-phospholipids	1-linoleoyl-GPS (18:2)*		0.12	0.17	0.17	0.78	0.53	0.71	0.5	2.28	2.27	1.64	2.4	0.51	0.24	0.27	0.21	0.94	0.59	0.65	0.48	2.19	1.63	1.91	1.99	0.57		7.3104e-05	0.0002	1.4709e-06	6.1622e-06	0.0004	0.0008	0.4963	0.0792	0.0216	0.0525	0.3256	0.2142	0.0578	0.0251	0.1981	0.0847	0.0085	0.0245
983	38	35305	Lipids	Lyso-phospholipids	1-palmitoyl-GPI (16:0)		0.07	0.04	0.2	0.42	0.88	0.57	1.08	2.25	5.35	1.74	4.32	0.44	0.13	0.07	0.33	0.54	0.97	0.56	1.1	1.76	4.16	1.56	3.66	0.49		0.004	0.0023	0.0001	4.2416e-05	0.029	0.0167	0.1574	0.029	0.6478	0.3001	0.4164	0.2407	0.8919	0.2376	0.2077	0.0862	0.0509	0.0664
987	12	36594	Lipids	Lyso-phospholipids	1-linoleoyl-GPI (18:2)*		0.09	0.09	0.13	0.78	0.58	0.57	0.51	3.11	2.21	1.58	2.51	0.29	0.18	0.18	0.23	1	0.62	0.6	0.49	2.13	1.67	1.32	2.1	0.37		0.0009	0.0008	2.8126e-05	1.6833e-05	0.0025	0.0028	0.2456	0.043	0.1702	0.1353	0.4827	0.2586	0.0181	0.0094	0.2467	0.0951	0.052	0.0671
1017	189	43847	Lipids	Phospholipid Metabolism	glycerol 3-phosphate		0.29	0.47	0.44	0.52	0.88	1.43	1.12	1.32	1.07	0.69	0.83	0.75	0.58	0.99	0.93	0.78	0.99	1.7	1.1	0.92	0.8	0.5	0.72	0.92		0.0007	0.0007	0.0066	0.0008	0.002	0.0025	0.0269	0.0065	0.3813	0.2251	0.1685	0.1733	0.4932	0.1521	0.405	0.1121	0.6769	0.3932
1018	150	34410	Lipids	Phospholipid Metabolism	cytidine-5'-diphosphoethanolamine		0.66	1.06	0.69	0.61	0.57	0.92	1.43	1.26	1.26	1.21	0.5	0.88	0.89	1.64	0.46	0.62	0.53	0.98	1.38	1.86	0.96	1.83	0.37	0.96		0.031	0.0109	0.5051	0.0356	0.0367	0.0202	0.0131	0.0039	0.0017	0.0185	0.7416	0.3295	0.0366	0.0171	0.2079	0.0862	0.1409	0.1307
1019	321	1600	Lipids	Phospholipid Metabolism	phosphoethanolamine		0.34	0.1	0.22	0.93	1.22	0.35	0.72	3.02	1.09	1.69	1.85	0.2	0.7	0.18	0.43	1.23	1.29	0.33	0.69	1.96	0.86	1.38	1.6	0.23		0.0475	0.0156	0.0015	0.0003	0.0102	0.0073	0.4824	0.0776	0.2674	0.1832	0.405	0.237	0.3389	0.1129	0.2338	0.0914	0.7226	0.4085
1020	190	37455	Lipids	Phospholipid Metabolism	glycerophosphoethanolamine		0.21	0.43	0.27	0.33	1.4	2.8	1.7	2.06	1.13	0.89	0.93	1.21	0.41	0.84	0.52	0.52	1.59	3.26	1.6	1.6	0.81	0.64	0.81	1.3		0.0122	0.0055	0.0224	0.0024	0.0071	0.0057	0.0343	0.008	0.0098	0.0469	0.0508	0.1523	0.1127	0.0451	0.359	0.1094	0.4272	0.2918
1021	193	15990	Lipids	Phospholipid Metabolism	glycerophosphorylcholine (GPC)		0.1	0.22	0.18	0.25	1.08	2.53	1.74	2.34	1.34	0.71	0.83	0.76	0.19	0.43	0.36	0.37	1.21	2.71	1.68	1.74	0.99	0.53	0.72	0.82		0.0003	0.0004	0.0127	0.0014	0.0035	0.0036	0.0253	0.0063	0.4248	0.2415	0.1863	0.1778	0.0289	0.014	0.2767	0.0989	0.1583	0.1409
1022	192	52307	Lipids	Phospholipid Metabolism	glycerophosphoinositol*		0.57	0.8	0.53	0.67	1.14	1.6	1.03	1.32	0.94	1.01	1.04	1.23	1.15	1.68	1.05	1.08	1.32	1.93	0.98	1.01	0.67	0.73	0.9	1.4		0.0566	0.0181	0.144	0.0116	0.0216	0.0135	0.1533	0.0284	0.3948	0.2298	0.0816	0.1529	0.8938	0.2376	0.4318	0.1167	0.8482	0.4496
1023	191	48857	Lipids	Phospholipid Metabolism	glycerophosphoglycerol		0.52	0.43	0.5	0.42	1.48	1.22	1.73	1.45	0.96	1	0.83	0.84	1.04	0.91	1.03	0.67	1.7	1.49	1.68	1.09	0.72	0.73	0.73	0.99		0.0003	0.0004	0.0002	5.5209e-05	0.0007	0.0012	3.0409e-05	4.5152e-05	0.0136	0.0496	0.0736	0.1529	0.0003	0.0005	0.0175	0.0287	0.7191	0.4085
1024	194	57404	Lipids	Phospholipid Metabolism	glycerophosphoserine*		1.08	1.85	0.91	1.21	0.88	1.51	0.88	1.17	1.69	1.99	1.69	2.57	2.15	3.91	1.8	2	1.01	1.84	0.82	0.91	1.2	1.43	1.47	2.89		0.9019	0.197	0.0024	0.0004	0.8899	0.289	0.657	0.1014	0.5885	0.2831	0.1369	0.1671	0.8538	0.2311	0.8762	0.182	0.1067	0.1084
1025	149	34418	Lipids	Phospholipid Metabolism	cytidine 5'-diphosphocholine		0.34	0.37	0.42	0.12	0.91	1	3.44	1	1.24	1	0.33	1	0.36	0.37	0.37	0.1	1	1	3.62	1.03	1.01	1	0.28	0.97		0.0249	0.0095	0.0005	0.0001	0.0781	0.0372	6.0874e-05	7.162e-05	0.9532	0.379			0.0072	0.0045			0.5566	0.3465
1027	164	1497	Lipids	Choline metabolism	ethanolamine		1.09	1	0.54	0.88	0.89	0.82	0.72	1.18	0.44	0.89	0.55	0.62	1.46	1	1.13	1.26	0.97	0.66	0.74	0.82	0.49	0.64	0.65	0.52		0.6038	0.1414			0.3656	0.1379	0.7367	0.1118	0.3739	0.2221	0.1915	0.1799	0.7055	0.199	0.6491	0.1478	0.1887	0.159
1029	134	15506	Lipids	Choline metabolism	choline		0.9	1.09	0.87	1.2	0.92	1.12	0.78	1.09	1.01	1.05	1.2	1.09	1.79	2.38	1.79	1.9	1.03	1.38	0.75	0.8	0.76	0.76	1.04	1.3		0.2132	0.0571	0.135	0.0111	0.0102	0.0073	0.0035	0.0014	0.2256	0.1626	0.1678	0.1733	0.0005	0.0006	0.1003	0.0602	0.8538	0.4496
1030	135	34396	Lipids	Choline metabolism	choline phosphate		0.14	0.12	0.14	0.49	0.97	0.83	0.77	2.62	1.45	1.37	1.84	0.44	0.28	0.23	0.29	0.67	1.08	0.89	0.75	1.74	1.1	1.06	1.58	0.54		0.0104	0.0048	0.0043	0.0006	0.0073	0.0058	0.1126	0.0218	0.8521	0.3583	0.8231	0.3391	0.1514	0.0581	0.2083	0.0862	0.0112	0.0291
1032	127	15499	Lipids	Choline metabolism	betaine aldehyde		0.88	0.55	0.51	1.69	0.7	0.43	1.02	3.39	0.58	1	0.39	0.13	1.9	1.13	1.07	2.14	0.8	0.47	0.96	1.92	0.43	0.77	0.36	0.19		0.3595	0.0921	0.0485	0.0046	0.4694	0.1702	0.7663	0.1157	0.2128	0.157	0.3594	0.2249	0.8132	0.2235	0.5599	0.1333	0.6479	0.3857
1033	126	3141	Lipids	Choline metabolism	betaine		0.7	0.82	0.73	0.83	0.88	1.03	0.95	1.08	1.25	1.21	1.16	1.15	1.41	1.79	1.51	1.28	0.98	1.25	0.92	0.78	0.94	0.87	0.99	1.39		0.0004	0.0005	0.0369	0.0036	0.0017	0.0022	0.0875	0.0174	0.033	0.0602	0.7483	0.3305	0.2363	0.0834	0.5199	0.1281	0.0014	0.0078
1034	156	5086	Lipids	Choline metabolism	dimethylglycine		0.72	0.83	1.54	1.73	0.88	1.02	1	1.13	1.57	0.73	1.38	0.66	1.44	1.84	3.14	2.66	0.98	1.26	0.97	0.82	1.16	0.53	1.18	0.81		0.0027	0.0018	0.0681	0.0062	0.0146	0.0096	0.0062	0.0021	0.1464	0.1209	0.778	0.3363	0.9894	0.2568	0.4534	0.1208	0.0054	0.019
1038	188	15122	Lipids	Glycerolipid Metabolism	glycerol		0.93	1.09	0.69	1.13	0.92	1.08	0.76	1.25	0.95	1.29	1.15	1.11	1.89	2.34	1.44	1.82	1.05	1.3	0.74	0.94	0.71	0.93	1	1.29		0.584	0.1381	0.4824	0.0344	0.0395	0.0216	0.2124	0.038	0.4755	0.2543	0.5708	0.2804	0.1012	0.0412	0.0381	0.0395	0.7889	0.4321
1100	305	46799	Lipids	Glycerolipids - Diacyl	oleoyl-linoleoyl-glycerol (18:1/18:2) [2]		0.5	0.52	0.32	1.08	0.53	0.56	0.32	1.08	2.03	3.12	3.33	1.61	1.01	0.88	0.41	1.02	0.57	0.5	0.41	1.02	1.59	3.92	2.23	1.92		0.0676	0.0209	0.6179	0.0423	0.1072	0.0477	0.3739	0.0631	0.0799	0.0847	0.4549	0.2529	0.1072	0.0433	0.3739	0.1094	0.0731	0.0819
1129	352	17769	Lipids	Sphingolipid	sphinganine		0.48	0.22	0.3	0.76	1.77	0.83	0.53	1.33	0.38	0.6	1.26	0.37	1.02	0.48	0.62	1.14	1.88	0.88	0.52	0.95	0.29	0.48	1.06	0.44		0.034	0.0119	0.0003	7.1507e-05	0.0119	0.0081	0.1693	0.031	0.0379	0.0626	0.7507	0.3305	0.0048	0.0033	0.2735	0.0987	0.0005	0.0056
1132	322	1510	Lipids	Sphingolipid	phytosphingosine		2.19	0.74	1.07	0.79	1.53	0.52	0.99	0.73	0.66	1.36	1.03	0.96	4.48	1.76	2.27	1.29	1.69	0.66	0.97	0.55	0.49	0.98	0.86	1.17		0.02	0.0079	0.1785	0.0141	0.6237	0.2144	0.2623	0.0458	0.06	0.071	0.0414	0.1507	0.8917	0.2376	0.138	0.0695	0.0238	0.0454
1144	302	54979	Lipids	Sphingolipid	N-stearoyl-sphingosine (d18:1/18:0)*		0.65	0.27	0.3	0.18	2.39	1	1.88	1.11	0.43	0.95	0.55	0.86	0.59	0.23	0.29	0.17	2.58	1	1.87	1.09	0.33	0.67	0.46	0.62		0.0871	0.0259	0.0053	0.0007	0.005	0.0045	4.5184e-05	5.9024e-05	0.0173	0.0511			0.0354	0.0166	0.3693	0.1094	0.018	0.0403
1155	158	27553	Lipids	Sterols	ergosterol		1.02	0.89	0.92	1.35	0.79	0.69	0.58	0.86	1.35	1.5	1.85	1.21	2.05	1.98	1.91	2.13	0.88	0.86	0.57	0.63	1	1.08	1.56	1.46		0.8167	0.1818	0.4863	0.0345	0.4919	0.1768	0.1159	0.0224	0.1742	0.1364	0.0105	0.1098	0.0022	0.0018	0.2648	0.0978	0.0683	0.0799
1186	314	1508	Cofactors, Prosthetic Groups, Electron Carriers	CoA metabolism	pantothenate		0.51	0.61	0.55	0.62	1.12	1.35	1.32	1.5	0.93	0.86	0.79	0.78	1	1.34	1.13	1	1.25	1.67	1.28	1.13	0.7	0.62	0.69	0.92		0.0044	0.0025	1.5225e-05	1.3872e-05	0.0027	0.003	4.7547e-06	1.5019e-05	0.1135	0.1048	0.0694	0.1529	0.0002	0.0003	0.0118	0.0248	0.248	0.1921
1194	293	594	Cofactors, Prosthetic Groups, Electron Carriers	Nicotinate and nicotinamide metabolism	nicotinamide		0.38	0.64	0.71	0.7	0.96	1.61	1.17	1.15	1.84	0.99	1.52	1.39	0.76	1.38	1.44	1.15	1.08	1.95	1.13	0.9	1.35	0.71	1.29	1.55		0.0177	0.0072	0.0068	0.0008	0.1158	0.0511	0.1256	0.0239	0.7597	0.3313	0.1081	0.1639	0.4537	0.1441	0.6342	0.1452	0.0095	0.0261
1200	294	33013	Cofactors, Prosthetic Groups, Electron Carriers	Nicotinate and nicotinamide metabolism	nicotinamide riboside		1.29	2.07	1.43	5.57	0.66	1.06	0.23	0.89	1.09	0.99	3.18	1.18	2.61	4.79	2.93	9.01	0.73	1.34	0.22	0.67	0.8	0.71	2.66	1.41		0.1277	0.0364	0.0058	0.0008	0.0086	0.0064	2.7726e-06	1.4461e-05	0.0715	0.0801	0.5072	0.2655	6.8504e-06	6.123e-05	0.2072	0.0862	0.687	0.395
1201	295	1504	Cofactors, Prosthetic Groups, Electron Carriers	Nicotinate and nicotinamide metabolism	nicotinate		0.61	0.8	0.7	0.79	0.88	1.15	1.04	1.19	0.96	0.84	0.81	0.81	1.22	1.75	1.45	1.23	0.98	1.4	1.01	0.86	0.72	0.61	0.7	0.99		0.0003	0.0004	0.0068	0.0008	0.0001	0.0004	0.0275	0.0066	0.0958	0.0937	0.1011	0.1617	0.496	0.1522	0.0865	0.0557	0.505	0.3261
1203	296	33471	Cofactors, Prosthetic Groups, Electron Carriers	Nicotinate and nicotinamide metabolism	nicotinate ribonucleoside		1.13	1.51	1.15	1.91	0.74	0.98	0.56	0.93	1.01	1	1.32	1.04	2.29	3.37	2.37	2.99	0.82	1.2	0.55	0.69	0.75	0.72	1.12	1.26		0.0731	0.0223	0.0037	0.0005	0.0762	0.0364	1.3137e-05	2.9518e-05	0.013	0.0496	0.5895	0.2867	2.9521e-05	0.0001	0.3531	0.1094	0.9202	0.4687
1204	368	32401	Cofactors, Prosthetic Groups, Electron Carriers	Nicotinate and nicotinamide metabolism	trigonelline (N'-methylnicotinate)		1.35	1.09	1.21	0.9	1.12	0.9	1.2	0.88	0.89	0.99	0.83	1.01	2.68	2.41	2.51	1.45	1.25	1.13	1.15	0.67	0.67	0.71	0.72	1.2		7.3081e-05	0.0002	0.1282	0.0107	0.0018	0.0023	0.0714	0.0147	0.0707	0.0801	0.0283	0.1491	0.0032	0.0025	0.0448	0.0422	0.0254	0.0475
1207	338	1899	Cofactors, Prosthetic Groups, Electron Carriers	Nicotinate and nicotinamide metabolism	quinolinate		0.95	1.22	0.88	0.95	1.02	1.31	0.91	0.99	0.78	0.84	0.87	1.12	1.88	2.78	1.82	1.5	1.13	1.66	0.88	0.72	0.58	0.6	0.74	1.37		0.6736	0.1552	0.1524	0.0122	0.2828	0.1101	0.6965	0.1063	0.8666	0.3624	0.0905	0.1529	0.3754	0.1223	0.9585	0.1943	0.0397	0.0577
1217	328	43023	Cofactors, Prosthetic Groups, Electron Carriers	Folate Metabolism	pterin		0.96	0.79	0.67	0.77	1.12	0.92	1.12	1.28	0.89	1.28	0.89	0.92	1.89	1.76	1.39	1.23	1.25	1.16	1.08	0.95	0.67	0.92	0.78	1.12		0.4912	0.1206	0.0008	0.0002	0.0012	0.0016	0.0083	0.0027	0.0509	0.0678	0.2033	0.1857	0.1765	0.0658	0.0121	0.0248	0.0676	0.0795
1220	100	15488	Cofactors, Prosthetic Groups, Electron Carriers	Oxidative phosphorylation	acetylphosphate		0.09	0.12	0.17	0.15	0.85	1.12	2.53	2.27	1.58	0.85	0.53	0.42	0.19	0.24	0.32	0.21	0.84	1.07	2.51	1.61	1.33	0.78	0.44	0.52		0.0705	0.0216	0.0376	0.0036	0.0473	0.0239	0.0032	0.0013	0.9573	0.3796	0.2168	0.1869	0.0605	0.0262	0.2817	0.099	0.8102	0.4373
1221	244	37070	Cofactors, Prosthetic Groups, Electron Carriers	Oxidative phosphorylation	methylphosphate		5.02	2.21	1.01	2.3	1.55	0.68	0.51	1.16	0.51	2.54	1.55	1.49	10.08	4.97	2.08	3.74	1.83	0.9	0.49	0.88	0.38	1.82	1.41	1.87		0.0008	0.0008	0.0413	0.004	0.7923	0.263	0.0463	0.01	0.2859	0.1883	0.1596	0.1724	0.0972	0.0399	0.6513	0.1478	0.07	0.0803
1222	320	42109	Cofactors, Prosthetic Groups, Electron Carriers	Oxidative phosphorylation	phosphate		0.92	1.22	0.97	1.47	0.81	1.08	0.69	1.04	1.12	1.07	1.32	1.1	1.86	2.67	2.01	2.3	0.91	1.31	0.67	0.77	0.83	0.77	1.13	1.31		0.3313	0.0857	0.0272	0.0028	0.7685	0.2558	0.0005	0.0003	0.0213	0.0525	0.3833	0.228	0.0065	0.0042	0.5	0.127	0.234	0.1846
1225	131	15500	Cofactors, Prosthetic Groups, Electron Carriers	Carnitine metabolism	carnitine		1.1	1.7	1.16	2	0.7	1.07	0.54	0.94	1.15	1.1	1.48	1.25	2.21	3.75	2.37	3.08	0.77	1.31	0.52	0.68	0.86	0.8	1.26	1.53		0.1864	0.0505	0.0021	0.0003	0.0939	0.0432	0.0003	0.0002	0.0128	0.0496	0.3806	0.228	5.8634e-05	0.0002	0.522	0.1281	0.045	0.0626
1226	151	36747	Cofactors, Prosthetic Groups, Electron Carriers	Carnitine metabolism	deoxycarnitine		0.81	1.29	1.04	2.32	0.71	1.13	0.42	0.93	1.05	0.81	1.79	0.99	1.63	2.83	2.14	3.57	0.79	1.36	0.4	0.67	0.77	0.59	1.51	1.19		0.0633	0.0198	0.0909	0.0079	0.6987	0.2364	7.3896e-05	7.9824e-05	0.032	0.0602	0.2615	0.1954	8.3561e-05	0.0002	0.4935	0.1268	0.6831	0.3944
1228	339	1827	Cofactors, Prosthetic Groups, Electron Carriers	Riboflavin and FAD metabolism	riboflavin (Vitamin B2)		0.58	0.82	0.66	0.9	0.78	1.1	0.88	1.19	1.17	1.02	1.04	0.94	1.17	1.79	1.38	1.42	0.88	1.34	0.86	0.88	0.87	0.74	0.89	1.13		0.0003	0.0004	0.033	0.0033	0.0041	0.004	0.0994	0.0194	0.0075	0.0419	0.2917	0.2089	0.1225	0.0479	0.0859	0.0557	0.0668	0.079
1239	360	27738	Cofactors, Prosthetic Groups, Electron Carriers	Ascorbate metabolism	threonate		0.8	0.81	0.94	0.61	1.15	1.17	1.82	1.17	1.37	1.16	0.87	1.16	1.62	1.84	1.94	0.94	1.3	1.47	1.78	0.87	1.02	0.85	0.74	1.45		0.1758	0.048	0.2783	0.0213	0.5782	0.2018	0.0356	0.0081	0.4451	0.2431	0.503	0.2643	0.0052	0.0035	0.4921	0.1268	0.0461	0.0637
1240	204	46957	Cofactors, Prosthetic Groups, Electron Carriers	Ascorbate metabolism	gulonate*		1.15	1.05	1.02	0.71	1.24	1.14	1.2	0.83	0.73	0.82	0.76	1.13	2.27	2.36	2.04	1.08	1.36	1.42	1.11	0.59	0.53	0.59	0.65	1.43		0.6734	0.1552	0.7973	0.0526	0.6217	0.2144	0.212	0.038	0.3142	0.2001	0.4719	0.2573	0.3863	0.1254	0.3704	0.1094	0.5977	0.3626
1248	358	5341	Cofactors, Prosthetic Groups, Electron Carriers	Thiamine metabolism	thiamin (Vitamin B1)		0.77	1.07	1.03	1.09	0.68	0.94	0.73	0.78	1.38	1.04	1.29	1.26	1.55	2.34	2.13	1.73	0.76	1.14	0.71	0.58	1.03	0.75	1.1	1.48		0.0105	0.0049	0.5425	0.038	0.6248	0.2144	0.1844	0.0335	0.0065	0.0419	0.5291	0.2696	0.0014	0.0013	0.001	0.009	0.0013	0.0078
1251	115	1561	Cofactors, Prosthetic Groups, Electron Carriers	Tocopherol metabolism	alpha-tocopherol		1.1	0.57	0.56	1.17	1.32	0.69	0.69	1.43	1.08	2.11	2.06	1.01	2.19	1.24	1.17	1.76	1.44	0.82	0.67	1	0.82	1.53	1.77	1.24		0.9808	0.211	0.0232	0.0024	0.0268	0.0159	0.5709	0.0901	0.053	0.0678	0.3081	0.2134	0.1905	0.0701	0.2662	0.0978	0.5093	0.3278
1261	330	1651	Cofactors, Prosthetic Groups, Electron Carriers	Vitamin B metabolism (B6 or B12)	pyridoxal		0.38	0.66	0.56	0.9	0.79	1.37	0.84	1.34	1.76	1.2	1.66	1.22	0.76	1.46	1.15	1.42	0.87	1.67	0.81	1	1.32	0.87	1.41	1.45		0.0034	0.0021	0.0077	0.0009	0.0111	0.0077	0.1533	0.0284	0.0414	0.0639	0.1082	0.1639	0.0449	0.0203	0.0911	0.0571	0.0001	0.0025
1263	331	2150	Cofactors, Prosthetic Groups, Electron Carriers	Vitamin B metabolism (B6 or B12)	pyridoxamine		0.47	0.81	0.48	0.78	0.84	1.44	0.93	1.5	1.21	1.19	1.1	1.14	0.93	1.74	0.99	1.22	0.93	1.74	0.91	1.12	0.92	0.87	0.94	1.35		0.0004	0.0004	0.0648	0.006	0.004	0.0039	0.0394	0.0088	0.0595	0.071	0.0229	0.1374	0.2025	0.0735	0.0362	0.0395	0.0368	0.0552
1264	332	31555	Cofactors, Prosthetic Groups, Electron Carriers	Vitamin B metabolism (B6 or B12)	pyridoxate		1.02	1.23	1.22	1.83	0.87	1.05	0.7	1.06	1.2	1.01	1.49	1	2.05	2.72	2.51	2.91	0.98	1.3	0.68	0.79	0.89	0.72	1.28	1.2		0.8044	0.18	0.0054	0.0007	0.0465	0.0238	7.7488e-05	8.0604e-05	0.1349	0.1146	0.4551	0.2529	0.0006	0.0007	0.5365	0.1297	0.0602	0.0736
1265	333	608	Cofactors, Prosthetic Groups, Electron Carriers	Vitamin B metabolism (B6 or B12)	pyridoxine (Vitamin B6)		0.26	0.31	0.46	0.38	1.28	1.54	1.69	1.41	0.81	0.46	0.61	0.5	0.51	0.68	0.95	0.62	1.4	1.88	1.63	1.06	0.62	0.33	0.53	0.59		0.0019	0.0014	1.8415e-06	6.6127e-06	8.8128e-05	0.0004	1.2302e-05	2.8793e-05	0.0264	0.0556	0.0832	0.1529	0.0001	0.0002	0.0096	0.0248	0.0507	0.0664
1278	14	1527	Nucleotide	Purine metabolism	1-methyladenine		1.86	2.07	1.42	3.19	0.72	0.8	0.4	0.89	1.15	1.5	2.09	1.35	3.79	4.66	2.92	5.11	0.82	1	0.38	0.67	0.83	1.09	1.79	1.63		0.0009	0.0008	1.5798e-05	1.3872e-05	0.0119	0.0081	4.3461e-06	1.5019e-05	0.0248	0.055	0.0359	0.1507	5.8302e-05	0.0002	0.1952	0.0845	0.3069	0.2275
1279	15	32395	Nucleotide	Purine metabolism	1-methylguanine		2.41	1.87	0.75	1.94	1.15	0.89	0.56	1.45	0.61	1.97	1.26	1.22	4.78	4.23	1.54	3.11	1.3	1.15	0.54	1.09	0.46	1.42	1.11	1.5		0.0003	0.0004	0.0004	9.9536e-05	0.0982	0.0444	4.0914e-05	5.6054e-05	0.2241	0.1622	0.2323	0.1911	0.0011	0.0011	0.0368	0.0395	0.0068	0.0216
1281	48	1411	Nucleotide	Purine metabolism	2'-deoxyguanosine		0.93	1.87	0.96	5.38	0.43	0.86	0.28	1.58	2.01	1.96	3.08	1.07	1.98	4.28	1.98	8.07	0.47	1.01	0.27	1.1	1.46	1.47	2.52	1.34		0.5956	0.1404	0.0461	0.0044	0.9481	0.3007	0.0015	0.0007	0.0171	0.0511	0.9196	0.359	0.0019	0.0016	0.2768	0.0989	0.0217	0.044
1283	49	15076	Nucleotide	Purine metabolism	2'-deoxyinosine		1.05	1.82	1.08	4.14	0.47	0.81	0.36	1.39	1.88	1.82	2.43	1.07	2.21	4.16	2.26	6.36	0.51	0.96	0.35	0.99	1.37	1.35	2	1.31		0.9379	0.2033	0.0277	0.0028	0.5573	0.1962	0.0009	0.0005	0.0137	0.0496	0.6658	0.3052	0.0017	0.0015	0.282	0.099	0.0167	0.0382
1284	60	36811	Nucleotide	Purine metabolism	2'-O-methylguanosine		2.12	2.88	1.55	1.94	0.78	1.07	0.83	1.03	0.97	1.32	0.92	1.36	4.32	6.33	3.19	3.12	0.88	1.28	0.8	0.78	0.72	0.98	0.8	1.62		0.0257	0.0096	2.4472e-05	1.5963e-05	0.0222	0.0137	7.5607e-05	8.0131e-05	0.0392	0.0626	0.5635	0.2787	0.2263	0.0813	0.7172	0.156	0.8954	0.4626
1285	97	35114	Nucleotide	Purine metabolism	7-methylguanine		0.69	0.79	0.58	0.81	0.86	0.98	1.01	1.41	1.57	1.86	1.34	1.3	1.4	1.76	1.2	1.24	0.95	1.19	0.98	1.01	1.17	1.36	1.13	1.6		0.0032	0.002	0.0902	0.0079	0.0109	0.0076	0.0761	0.0155	0.215	0.1572	0.8457	0.3409	0.8298	0.2258	0.0683	0.0497	0.0011	0.007
1288	102	554	Nucleotide	Purine metabolism	adenine		0.27	0.3	0.36	0.16	1.46	1.67	4.69	2.05	1.35	0.99	0.42	0.81	0.52	0.64	0.72	0.25	1.6	1.96	4.47	1.55	1	0.72	0.36	0.91		0.0001	0.0003	0.0035	0.0005	0.007	0.0057	0.0002	0.0002	0.0107	0.0476	0.1327	0.1671	0.0004	0.0006	0.0474	0.0427	0.1497	0.1361
1289	103	555	Nucleotide	Purine metabolism	adenosine		0.48	0.24	0.26	0.17	1.86	0.93	2.14	1.35	1.5	2.76	1.3	1.9	0.95	0.53	0.52	0.25	2.12	1.17	2.02	0.99	1.08	1.99	1.14	2.35		0.0002	0.0004	0.0047	0.0006	0.008	0.0062	0.0185	0.0048	0.0903	0.0906	0.5382	0.2701	0.2361	0.0834	0.0301	0.0371	0.1158	0.1149
1292	104	35142	Nucleotide	Purine metabolism	adenosine 3'-monophosphate (3'-AMP)		0.01	0.01	0.04	0.17	1.58	1.54	0.79	3.87	3.07	1.2	6.12	0.48	0.04	0.04	0.08	0.22	1.81	1.65	0.77	1.97	2.2	1	5.15	0.84		3.0835e-05	0.0001	8.6019e-06	1.238e-05	8.0537e-05	0.0004	0.1925	0.0348	0.2634	0.1821	0.6142	0.292	0.2742	0.0955	0.2697	0.0981	0.0268	0.048
1294	105	32342	Nucleotide	Purine metabolism	adenosine 5'-monophosphate (AMP)		0.05	0.03	0.05	0.04	3.26	1.82	2.23	1.47	1.53	1.49	2.24	1.84	0.1	0.07	0.09	0.05	3.63	2.38	2.09	1.17	1.13	1.29	1.95	2.62		4.686e-06	5.5724e-05	1.7037e-05	1.3872e-05	0.0006	0.001	8.8081e-05	8.4446e-05	0.0032	0.0275	0.1827	0.1777	0.1188	0.0474	0.3739	0.1094	0.1875	0.1588
1295	106	37467	Nucleotide	Purine metabolism	adenosine-2',3'-cyclic monophosphate		0.08	0.04	0.18	0.18	2.3	1	0.98	1	2.13	1	5	1	0.09	0.03	0.14	0.15	2.52	1	0.91	1	1.56	1	4.3	1		0.0006	0.0006	1.0835e-05	1.238e-05	0.0278	0.0162	0.0037	0.0014	0.0144	0.0496			0.7733	0.2145			0.1026	0.1056
1296	255	35157	Nucleotide	Purine metabolism	N6-carbamoylthreonyladenosine		1.27	1.39	1.15	2.29	0.88	0.97	0.48	0.95	0.91	1.01	1.69	1.03	2.56	3.14	2.38	3.62	0.99	1.21	0.46	0.7	0.68	0.73	1.45	1.26		0.0147	0.0063	3.7374e-05	1.8861e-05	0.1807	0.0744	3.857e-05	5.4163e-05	0.1351	0.1146	0.4869	0.2586	0.0012	0.0011	0.4075	0.1121	0.4939	0.3212
1298	110	33434	Nucleotide	Purine metabolism	allantoic acid		1.34	1.63	1.41	2.14	0.81	0.98	0.61	0.92	0.81	0.77	1.07	0.82	2.69	3.6	2.85	3.38	0.91	1.22	0.57	0.68	0.58	0.55	0.93	0.98		0.0416	0.0141	3.7517e-05	1.8861e-05	0.1197	0.0525	0.0176	0.0047	0.1212	0.1075	0.8881	0.3512	0.1219	0.0479	0.5074	0.1272	0.5672	0.3508
1299	111	1107	Nucleotide	Purine metabolism	allantoin		1.32	1.98	1.35	4.07	0.65	0.98	0.28	0.85	1.08	1.06	2.51	1.22	2.67	4.36	2.78	6.47	0.73	1.2	0.27	0.63	0.8	0.77	2.16	1.45		0.0078	0.004	0.0006	0.0001	0.0472	0.0239	4.8129e-06	1.5019e-05	0.0066	0.0419	0.7881	0.3376	1.3628e-05	8.6001e-05	0.1485	0.0718	0.4741	0.3148
1300	200	32352	Nucleotide	Purine metabolism	guanine		0.89	1.35	1.03	1.39	0.82	1.25	1.27	1.72	1.74	1.51	1.12	1.09	1.83	3.04	2.1	2.15	0.9	1.49	1.23	1.26	1.28	1.11	0.93	1.32		0.5007	0.1215	0.1246	0.0104	0.9759	0.3071	0.0351	0.0081	0.3009	0.1941	0.2322	0.1911	0.052	0.0233	0.0138	0.0264	0.0066	0.0213
1301	201	1573	Nucleotide	Purine metabolism	guanosine		0.36	0.62	0.45	1.59	0.75	1.28	0.5	1.78	2.38	1.94	3.59	1.4	0.74	1.36	0.9	2.3	0.81	1.49	0.48	1.24	1.77	1.45	2.97	1.75		0.0061	0.0032	0.1393	0.0113	0.0271	0.0159	0.1608	0.0295	0.1692	0.1352	0.3667	0.228	6.217e-05	0.0002	0.1174	0.0653	0.0001	0.0025
1304	203	37139	Nucleotide	Purine metabolism	guanosine-2',3'-cyclic monophosphate		0.08	0.14	0.06	0.22	1.18	2.02	1.58	6.23	6.26	8.95	4.65	2.91	0.16	0.31	0.11	0.32	1.26	2.38	1.51	4.35	4.58	6.75	3.83	3.69		0.0005	0.0005	0.0001	4.3368e-05	6.2712e-05	0.0004	0.0181	0.0048	0.6608	0.3022	0.0689	0.1529	0.5087	0.1554	0.001	0.009	0.0001	0.0025
1306	214	3127	Nucleotide	Purine metabolism	hypoxanthine		0.51	0.69	0.49	0.68	0.94	1.28	1.05	1.46	1.17	1.21	1.04	1.06	1.01	1.49	1.01	1.06	1.05	1.55	1.02	1.07	0.88	0.88	0.9	1.27		0.0051	0.0028	0.0076	0.0009	0.0006	0.001	0.0059	0.0021	0.2329	0.167	0.1384	0.1671	0.191	0.0701	0.0126	0.0251	0.0123	0.0313
1307	217	1123	Nucleotide	Purine metabolism	inosine		0.26	0.44	0.3	1.14	0.72	1.23	0.58	2.2	2.71	2.32	3.34	1.3	0.52	0.96	0.61	1.64	0.77	1.42	0.56	1.51	2.01	1.73	2.77	1.63		0.0021	0.0016	0.0139	0.0015	0.0062	0.0052	0.9592	0.1399	0.1142	0.1048	0.4252	0.2439	0.0018	0.0016	0.065	0.0483	0.0002	0.0028
1308	218	2133	Nucleotide	Purine metabolism	inosine 5'-monophosphate (IMP)		0.16	0.23	0.31	0.56	1.08	1.54	1.15	2.06	3.13	1.59	2.94	1.19	0.32	0.48	0.61	0.79	1.16	1.77	1.09	1.41	2.32	1.21	2.46	1.52		0.0003	0.0004	0.0007	0.0002	0.0305	0.0174	0.0796	0.0161	0.6892	0.3087	0.212	0.1868	0.3234	0.1092	0.1583	0.0758	0.0014	0.0078
1309	249	15650	Nucleotide	Purine metabolism	N1-methyladenosine		1.1	1.71	0.98	3.07	0.67	1.03	0.38	1.18	2.12	2.38	3.75	2.08	2.31	3.83	2.04	4.78	0.74	1.24	0.36	0.85	1.54	1.75	3.15	2.53		0.5677	0.1346	0.0124	0.0014	0.958	0.3022	0.0003	0.0002	0.0445	0.0643	0.701	0.3185	0.0007	0.0007	0.2337	0.0914	0.0008	0.0063
1312	250	35137	Nucleotide	Purine metabolism	N2,N2-dimethylguanosine		1.94	1.99	1.05	1.27	0.86	0.88	0.89	1.08	0.78	1.44	0.75	1.17	3.95	4.59	2.2	2.02	0.95	1.1	0.87	0.8	0.58	1.04	0.64	1.45		7.5085e-05	0.0002	0.0001	4.5906e-05	0.8057	0.2667	0.0457	0.01	0.1397	0.1178	0.2047	0.1857	0.2279	0.0816	0.5003	0.127	0.0146	0.0352
1315	256	37114	Nucleotide	Purine metabolism	N6-methyladenosine		0.17	0.23	0.14	0.16	1.28	1.76	2.89	3.17	1.1	1.31	0.49	0.72	0.35	0.5	0.29	0.24	1.36	1.95	2.82	2.39	0.86	1.05	0.42	0.85		0.0008	0.0008	2.2099e-05	1.569e-05	0.0003	0.0007	0.0028	0.0012	0.1551	0.1253	0.0699	0.1529	0.002	0.0016	0.0306	0.0371	0.6506	0.3861
1316	378	1604	Nucleotide	Purine metabolism	urate		0.52	1.34	0.58	1.44	1.2	3.08	0.64	1.56	0.53	0.48	1.01	0.94	1	2.8	1.16	2.39	1.36	3.83	0.62	1.27	0.39	0.34	0.87	1.02		0.0877	0.026	0.106	0.0091	0.1423	0.0606	0.6487	0.1008	0.1943	0.1477	0.0298	0.1491	0.2829	0.0972	0.7248	0.1567	0.0905	0.0968
1317	388	3147	Nucleotide	Purine metabolism	xanthine		0.56	0.86	0.47	0.76	0.91	1.41	1.02	1.66	1.18	1.39	1.05	1.18	1.13	1.84	0.96	1.17	1.02	1.66	0.99	1.21	0.87	1.03	0.9	1.41		0.0242	0.0093	0.2709	0.0209	0.0064	0.0054	0.067	0.0138	0.2848	0.1883	0.1457	0.1678	0.5771	0.1709	0.0311	0.0371	0.0374	0.0557
1318	389	15136	Nucleotide	Purine metabolism	xanthosine		0.54	0.59	0.41	0.52	1	1.08	1.57	1.96	1.26	1.65	0.8	0.91	1.06	1.29	0.85	0.81	1.09	1.33	1.53	1.46	0.97	1.2	0.69	1.1		0.0064	0.0033	0.0056	0.0007	0.0089	0.0066	0.0008	0.0005	0.8949	0.3692	0.4997	0.2635	0.0005	0.0006	0.0219	0.0316	0.0261	0.048
1324	253	42081	Nucleotide	Purine metabolism	N6,N6-dimethyladenosine		1.07	1.19	0.62	0.88	0.85	0.95	1.08	1.52	1	1.72	0.79	1.07	2.15	2.66	1.27	1.41	0.95	1.17	1.05	1.16	0.75	1.27	0.68	1.28		0.6425	0.1498	0.0219	0.0023	0.0563	0.0276	0.2234	0.0396	0.0437	0.0639	0.7346	0.3274	0.4942	0.1521	0.0771	0.0527	0.9764	0.4807
1327	257	48130	Nucleotide	Purine metabolism	N6-succinyladenosine		0.36	0.42	0.39	0.73	1.19	1.39	0.74	1.38	0.76	0.69	1.24	0.7	0.71	0.9	0.8	1.12	1.32	1.67	0.72	1.01	0.57	0.51	1.06	0.85		0.0027	0.0018	2.9736e-05	1.7383e-05	0.003	0.0032	0.0358	0.0082	0.0293	0.0581	0.0989	0.1611	0.0074	0.0046	0.1146	0.0642	0.0008	0.0063
1330	202	52442	Nucleotide	Purine metabolism	guanosine 2'-monophosphate (2'-GMP)*		0.26	0.25	0.09	0.18	1.58	1.49	2.97	5.94	0.91	2.66	0.48	0.67	0.5	0.49	0.17	0.23	1.75	1.72	2.88	3.72	0.69	1.96	0.42	0.91		0.0195	0.0078	0.0063	0.0008	0.003	0.0032	0.0089	0.0028	0.1173	0.1065	0.3393	0.2191	0.0037	0.0027	0.0291	0.0371	0.4816	0.3164
1334	139	44570	Nucleotide	Purine metabolism	cyclic(AMP-GMP)		0.2	0.12	0.49	0.15	1.67	1	3.21	1	2.46	1	1.28	1	0.24	0.14	0.48	0.15	1.67	1	3.17	1	1.98	1	1.05	1		0.0038	0.0023	0.0011	0.0002	0.0925	0.0427	0.0036	0.0014	0.149	0.1223			0.0162	0.0086			0.0368	0.0552
1338	47	15949	Nucleotide	Pyrimidine metabolism	2'-deoxycytidine		8.18	7.17	8.67	6.65	0.6	0.53	1.05	0.81	1.88	1.78	1.08	1.16	17.34	17.36	17.71	11.57	0.67	0.67	0.97	0.64	1.33	1.3	0.92	1.37		3.6367e-05	0.0001	9.9191e-05	4.0215e-05	1.8838e-06	0.0002	0.0031	0.0013	0.0725	0.0806	0.0434	0.1507	0.9011	0.2388	0.3139	0.1032	0.014	0.0341
1340	50	52602	Nucleotide	Pyrimidine metabolism	2'-deoxyuridine		1.22	2.15	1.2	2.91	0.57	1	0.54	1.31	1.45	1.48	1.54	1.13	2.6	4.88	2.5	4.56	0.63	1.19	0.53	0.96	1.05	1.09	1.26	1.35		0.5031	0.1217	0.0098	0.0011	0.236	0.0946	0.0032	0.0013	0.0399	0.0626	0.7654	0.3339	0.0092	0.0056	0.3029	0.1016	0.1018	0.1054
1341	64	1566	Nucleotide	Pyrimidine metabolism	3-aminoisobutyrate		0.3	0.45	0.33	0.52	1.01	1.53	1.09	1.7	0.88	0.79	0.82	0.71	0.6	0.96	0.69	0.8	1.13	1.81	1.06	1.23	0.66	0.57	0.7	0.84		0.0072	0.0037	0.004	0.0006	0.0002	0.0005	0.0075	0.0025	0.9826	0.3887	0.1532	0.1721	0.3335	0.1122	0.0263	0.0353	0.2345	0.1846
1342	77	35132	Nucleotide	Pyrimidine metabolism	3-methylcytidine		0.53	1.06	0.58	2.13	0.64	1.29	0.36	1.32	1.33	1.22	2.39	1.19	1.09	2.3	1.18	3.25	0.72	1.51	0.34	0.95	0.98	0.9	2.03	1.44		0.0016	0.0012	0.7464	0.0498	0.0018	0.0023	0.0007	0.0004	0.0218	0.0525	0.2001	0.1846	1.8979e-05	0.0001	0.0925	0.0571	0.0311	0.053
1346	91	22119	Nucleotide	Pyrimidine metabolism	5-methylcytidine		1.12	1.17	1	0.59	0.94	0.97	1.68	1	1.4	1.58	0.78	1.55	2.29	2.65	2.01	0.92	1.02	1.17	1.61	0.74	1.02	1.17	0.65	1.85		0.3157	0.0819	0.2849	0.0216	0.9903	0.3108	0.0003	0.0002	0.5837	0.2831	0.8159	0.3391	0.004	0.0029	0.934	0.1908	0.0356	0.0548
1348	93	35136	Nucleotide	Pyrimidine metabolism	5-methyluridine (ribothymidine)		0.38	0.58	0.44	0.53	0.87	1.35	1.17	1.43	1.46	1.26	1.09	1.19	0.77	1.25	0.89	0.82	0.97	1.58	1.14	1.05	1.08	0.93	0.92	1.4		0.0007	0.0007	0.0046	0.0006	2.5633e-05	0.0003	0.0098	0.0031	0.2622	0.1821	0.1192	0.165	0.3954	0.1277	0.0734	0.0512	0.0055	0.0191
1350	147	514	Nucleotide	Pyrimidine metabolism	cytidine		2.34	0.84	2.11	0.9	1.36	0.49	1.89	0.81	2.53	2.8	1.82	1.71	4.84	2.03	4.28	1.46	1.5	0.63	1.77	0.6	1.79	2.03	1.51	2.11		0.0258	0.0096	0.6841	0.0462	0.0474	0.0239	0.6097	0.0957	0.3691	0.2221	0.0533	0.1529	0.0309	0.0148	0.5581	0.1333	0.0051	0.019
1354	148	37465	Nucleotide	Pyrimidine metabolism	cytidine 2',3'-cyclic monophosphate		0.34	0.12	0.49	0.16	2.76	1	3.35	1.13	1.44	1	1.19	0.88	0.35	0.11	0.36	0.14	3.2	1	3.16	1.2	1.04	1	1.06	0.83		0.0489	0.0159	0.0003	6.66e-05	0.0907	0.0422	0.0089	0.0028	0.0197	0.0512			0.0367	0.0171	0.3739	0.1094	0.4611	0.3082
1355	154	601	Nucleotide	Pyrimidine metabolism	dihydroorotate		1.59	2.56	1.9	2.21	0.83	1.35	0.72	0.84	1.34	1.12	1.54	1.78	3.19	5.69	3.97	3.72	0.95	1.69	0.71	0.67	1	0.8	1.33	2.04		0.0054	0.0029	1.7659e-05	1.3872e-05	8.922e-05	0.0004	0.0143	0.0041	0.2022	0.1517	0.0025	0.0398	0.0682	0.0291	0.3054	0.102	0.0491	0.0659
1356	157	35651	Nucleotide	Pyrimidine metabolism	ectoine		2.13	2.04	1.78	1.71	0.93	0.89	0.71	0.69	0.85	1.02	1.11	1.33	4.27	4.5	3.65	2.75	1.05	1.1	0.68	0.52	0.63	0.74	0.96	1.58		3.0768e-05	0.0001	4.414e-06	9.2461e-06	5.6674e-05	0.0004	0.0004	0.0002	0.3719	0.2221	0.0137	0.1098	0.0047	0.0033	0.0015	0.01	0.0739	0.0823
1358	308	1505	Nucleotide	Pyrimidine metabolism	orotate		0.71	0.6	0.63	0.68	1.39	1.19	0.94	1.01	0.81	0.91	1.2	1.07	1.39	1.29	1.31	1.03	1.52	1.41	0.92	0.72	0.62	0.66	1.03	1.29		0.0036	0.0022	0.0047	0.0006	0.0002	0.0006	0.0186	0.0048	0.0022	0.0214	0.2168	0.1869	0.3365	0.1125	0.9574	0.1943	0.0269	0.048
1359	309	35172	Nucleotide	Pyrimidine metabolism	orotidine		1.07	1.11	1.03	0.99	0.78	0.81	1.09	1.05	0.95	0.99	0.68	0.76	2.11	2.5	2.12	1.56	0.86	1.01	1.06	0.78	0.72	0.71	0.58	0.93		0.4402	0.1094	0.3629	0.0268	0.8536	0.2795	0.8854	0.1305	0.0224	0.053	0.0626	0.1529	0.5217	0.1577	0.8027	0.1698	0.7262	0.4093
1360	327	33442	Nucleotide	Pyrimidine metabolism	pseudouridine		0.48	0.79	0.43	0.61	0.83	1.38	1.06	1.52	1.34	1.48	1.05	1.35	0.97	1.65	0.87	0.93	0.93	1.59	1.03	1.1	1	1.11	0.91	1.6		0.0164	0.0068	0.1546	0.0123	0.0066	0.0054	0.0159	0.0043	0.0367	0.0626	0.2126	0.1868	0.5421	0.1623	0.0973	0.0592	0.0359	0.0548
1361	363	2183	Nucleotide	Pyrimidine metabolism	thymidine		1.22	1.78	1.32	2.68	0.61	0.89	0.58	1.18	1.5	1.39	1.56	1.04	2.58	4.05	2.78	4.22	0.67	1.06	0.57	0.87	1.1	1.02	1.3	1.25		0.4956	0.1209	0.0171	0.0018	0.0984	0.0444	0.0042	0.0016	0.0382	0.0626	0.7735	0.3363	0.0221	0.011	0.5361	0.1297	0.0628	0.0752
1363	364	604	Nucleotide	Pyrimidine metabolism	thymine		0.66	0.68	0.74	0.82	1.05	1.08	1.13	1.27	0.74	0.67	0.69	0.57	1.3	1.54	1.53	1.3	1.15	1.35	1.09	0.92	0.57	0.49	0.6	0.71		0.0095	0.0046	0.0012	0.0002	0.0359	0.02	0.4509	0.0736	0.6115	0.2884	0.339	0.2191	0.6898	0.1956	0.1292	0.0684	0.035	0.0546
1364	377	605	Nucleotide	Pyrimidine metabolism	uracil		0.4	0.54	0.54	0.57	1.06	1.42	1.38	1.48	0.79	0.6	0.61	0.57	0.8	1.19	1.11	0.9	1.15	1.71	1.33	1.08	0.61	0.44	0.53	0.7		0.0011	0.001	0.0001	4.1482e-05	0.0123	0.0083	0.033	0.0077	0.6049	0.2875	0.0487	0.1507	0.181	0.0669	0.0597	0.046	0.1084	0.1093
1365	380	606	Nucleotide	Pyrimidine metabolism	uridine		0.61	0.77	0.59	0.76	0.9	1.14	1.06	1.35	1.45	1.49	1.23	1.26	1.24	1.67	1.21	1.18	1	1.35	1.02	1	1.07	1.09	1.04	1.48		0.0097	0.0046	0.0981	0.0085	0.0025	0.0028	0.0187	0.0048	0.2735	0.1836	0.449	0.2529	0.4724	0.1468	0.0324	0.0377	0.0017	0.0085
1367	382	2856	Nucleotide	Pyrimidine metabolism	uridine 5'-monophosphate (UMP)		0.18	0.22	0.25	0.34	1.22	1.53	1.76	2.4	2.05	1.45	1.42	0.93	0.36	0.47	0.49	0.5	1.32	1.73	1.68	1.72	1.51	1.1	1.2	1.11		0.0001	0.0003	0.0001	4.1482e-05	0.0061	0.0052	0.0245	0.0062	0.3239	0.2054	0.103	0.1621	0.0449	0.0203	0.1214	0.0665	0.0322	0.0532
1368	383	37137	Nucleotide	Pyrimidine metabolism	uridine-2',3'-cyclic monophosphate		0.08	0.14	0.29	0.36	0.91	1.58	1.11	1.38	6.13	1.71	5.06	1.97	0.16	0.32	0.41	0.46	0.97	1.91	1.06	1.21	4.59	1.83	4.19	2.89		3.8553e-06	5.5724e-05	0.0002	4.9759e-05	0.0004	0.0008	0.0049	0.0018	0.6175	0.2898	0.0813	0.1529	0.3603	0.1185	0.3552	0.1094	3.3242e-05	0.0011
1370	124	55	Nucleotide	Pyrimidine metabolism	beta-alanine		0.72	0.98	0.78	1.32	0.84	1.14	0.63	1.07	0.96	0.88	1.27	0.94	1.44	2.07	1.6	2.06	0.94	1.36	0.61	0.78	0.71	0.64	1.1	1.11		0.1374	0.0388	0.7645	0.0507	0.0859	0.0405	0.0147	0.0041	0.1226	0.1082	0.4606	0.255	0.0045	0.0031	0.5434	0.1307	0.7324	0.4116
1371	286	1594	Nucleotide	Pyrimidine metabolism	N-carbamoylaspartate		2.08	2.31	3.38	3.46	0.9	1	0.54	0.55	1.7	1.05	2.82	1.89	4.29	5.27	7.03	5.78	1.05	1.29	0.52	0.43	1.22	0.74	2.43	2.21		0.0111	0.0051	0.002	0.0003	0.0003	0.0007	0.0041	0.0016	0.8848	0.3678	0.9889	0.3776	0.0134	0.0073	0.0513	0.0432	0.0704	0.0803
1374	81	3155	Nucleotide	Pyrimidine metabolism	3-ureidopropionate		1.21	1.51	1.11	2.17	0.82	1.02	0.5	0.97	0.8	0.87	1.31	0.91	2.44	3.3	2.27	3.45	0.92	1.25	0.48	0.73	0.59	0.63	1.14	1.09		0.0611	0.0193	5.9786e-05	2.7324e-05	0.2447	0.0974	2.4951e-05	4.2631e-05	0.0507	0.0678	0.7293	0.326	5.8775e-05	0.0002	0.7418	0.1595	0.0392	0.0574
1375	381	52444	Nucleotide	Pyrimidine metabolism	uridine 2'-monophosphate (2'-UMP)*		0.27	0.31	0.37	2.87	0.89	1	0.23	1.77	2.52	1.85	9.63	1.04	0.58	0.71	0.74	2.29	0.96	1.17	0.39	1.2	1.8	1.41	4.47	1.38		0.0025	0.0017	0.0091	0.0011	0.0156	0.0102	0.0624	0.013	0.5409	0.274	0.9293	0.3616	0.0005	0.0006	0.2992	0.1015	0.0045	0.017
1387	61	57655	Nucleotide	Pyrimidine metabolism	2'-O-methyluridine		2.28	2.4	1.08	1.52	0.92	0.96	0.92	1.3	1	2.11	0.99	1.57	4.66	5.43	2.26	2.41	1.02	1.19	0.9	0.96	0.74	1.54	0.85	1.9		0.0002	0.0004	3.0627e-05	1.7497e-05	0.6059	0.2109	0.0251	0.0062	0.4958	0.2624	0.8289	0.3391	0.485	0.1502	0.1309	0.0687	0.968	0.479
1389	386	40475	Peptide	Dipeptide	valylglycine		1.49	3.17	1.09	1.52	0.74	1.57	0.64	0.89	0.73	1	0.85	1.76	2.96	7.08	2.2	2.57	0.84	2.02	0.61	0.72	0.52	0.7	0.71	1.97		0.8118	0.1812	9.2733e-05	3.8213e-05	0.5588	0.1962	0.7228	0.11	0.3508	0.216	0.1862	0.1778	0.4087	0.131	0.3871	0.1112	0.809	0.4373
1405	109	37093	Peptide	Dipeptide	alanylleucine		1.07	2.35	1.29	1.93	0.79	1.74	0.55	0.82	1.04	0.86	1.49	1.82	2.15	5.17	2.57	3.3	0.91	2.18	0.52	0.68	0.74	0.62	1.27	1.99		0.8419	0.186	0.0003	8.2474e-05	0.3532	0.1336	0.4291	0.0707	0.2873	0.1884	0.0867	0.1529	0.4382	0.14	0.3545	0.1094	0.5265	0.3344
1421	325	40703	Peptide	Dipeptide	prolylglycine		1.65	1.91	1.09	1.42	0.88	1.02	0.74	0.96	0.66	1	0.78	1.05	3.36	4.24	2.25	2.31	0.99	1.24	0.72	0.74	0.49	0.73	0.67	1.24		0.0286	0.0105	0.0003	8.2474e-05	0.2978	0.1149	0.0043	0.0016	0.1101	0.1031	0.785	0.3373	0.0114	0.0066	0.6322	0.1452	0.0023	0.0107
1427	196	36659	Peptide	Dipeptide	glycylisoleucine		1.01	1.62	0.99	1.4	0.86	1.37	0.74	1.05	0.92	0.94	1.06	1.23	2.07	3.54	2.04	2.26	0.97	1.66	0.72	0.8	0.67	0.69	0.91	1.43		0.8722	0.1921	0.0012	0.0002	0.9191	0.2938	0.0071	0.0024	0.2026	0.1517	0.1211	0.165	0.01	0.0059	0.6723	0.1508	0.4439	0.2989
1428	197	34398	Peptide	Dipeptide	glycylleucine		0.99	1.59	0.94	1.17	0.82	1.31	0.76	0.95	1	1.06	1.08	1.46	2.02	3.5	1.92	1.92	0.92	1.6	0.74	0.74	0.74	0.77	0.91	1.67		0.8809	0.1935	0.0006	0.0001	0.702	0.2369	0.4263	0.0704	0.12	0.1075	0.0914	0.1529	0.1804	0.0669	0.6614	0.1497	0.9679	0.479
1437	198	18357	Peptide	Dipeptide	glycylvaline		1.01	1.48	0.96	1.25	0.84	1.23	0.77	1	0.88	0.92	0.97	1.14	2.05	3.24	1.98	2.02	0.94	1.49	0.75	0.76	0.65	0.68	0.83	1.33		0.8422	0.186	0.0043	0.0006	0.6642	0.226	0.048	0.0104	0.0862	0.0882	0.2263	0.1911	0.0139	0.0075	0.9678	0.1957	0.1855	0.1584
1461	229	40045	Peptide	Dipeptide	leucylglycine		1.45	2.64	2.38	1.36	1.23	2.23	2.49	1.43	0.97	0.59	0.48	0.92	2.5	6.12	4.58	2.13	1.3	3.19	2.56	1.19	0.81	0.44	0.41	1.19		0.4162	0.1043	0.0341	0.0034	0.2546	0.1001	0.8557	0.1268	0.788	0.3385	0.0704	0.1529	0.0131	0.0073	0.5133	0.1273	0.95	0.4763
1479	222	40008	Peptide	Dipeptide	isoleucylglycine		1.61	2.39	1.11	1.8	0.87	1.29	0.59	0.95	0.75	1.09	1.11	1.47	3.21	5.51	2.22	3.05	0.96	1.66	0.56	0.77	0.54	0.78	0.92	1.67		0.1394	0.0392	1.436e-05	1.3872e-05	0.518	0.1856	0.2875	0.05	0.6581	0.3022	0.1877	0.1778	0.3118	0.1057	0.6043	0.1417	0.7379	0.4135
1487	362	31530	Peptide	Dipeptide	threonylphenylalanine		0.85	2.01	1.17	1.47	0.87	2.06	0.68	0.86	1.09	0.79	1.38	1.89	1.7	4.39	2.29	2.51	1	2.59	0.65	0.71	0.77	0.57	1.19	2.07		0.3979	0.1007	0.0035	0.0005	0.4416	0.1616	0.6146	0.0962	0.5179	0.2689	0.084	0.1529	0.512	0.1557	0.3794	0.1098	0.4856	0.3168
1505	387	39994	Peptide	Dipeptide	valylleucine		1.33	3.22	1.78	3.48	0.74	1.79	0.38	0.74	1.12	0.84	2.19	2.03	2.66	6.99	3.47	6	0.86	2.25	0.35	0.61	0.78	0.6	1.89	2.2		0.8289	0.184	0.004	0.0006	0.2385	0.0953	0.364	0.0616	0.367	0.2217	0.1599	0.1724	0.3454	0.1144	0.279	0.099	0.4343	0.2934
1547	385	42079	Peptide	Dipeptide	valylglutamine		1.18	2.29	1.54	2.22	0.81	1.58	0.49	0.7	1.11	0.84	1.85	1.9	2.38	4.97	3.08	3.81	0.95	1.97	0.46	0.57	0.78	0.6	1.59	2.08		0.9971	0.2134	0.0011	0.0002	0.2531	0.0998	0.3374	0.0574	0.4447	0.2431	0.1416	0.1671	0.3356	0.1125	0.2617	0.0978	0.5014	0.3249
1555	184	42994	Peptide	Dipeptide	glutaminylleucine		0.8	1.92	0.95	1.65	0.82	1.98	0.55	0.95	1.08	0.91	1.62	1.89	1.59	4.17	1.88	2.81	0.95	2.47	0.52	0.78	0.77	0.65	1.39	2.06		0.3359	0.0866	0.0019	0.0003	0.5554	0.1961	0.6644	0.1023	0.3373	0.2104	0.0759	0.1529	0.5462	0.1627	0.4264	0.1157	0.4652	0.3099
1603	228	48189	Peptide	Dipeptide	leucylglutamine*		1.64	3.79	1.48	2.25	0.91	2.1	0.72	1.1	0.75	0.83	0.95	1.6	3.21	8.46	2.88	3.86	1.02	2.69	0.68	0.91	0.53	0.59	0.8	1.76		0.6049	0.1414	1.7549e-05	1.3872e-05	0.2868	0.111	0.5249	0.0835	0.673	0.3059	0.0735	0.1529	0.6517	0.1864	0.5102	0.1273	0.7802	0.4296
1738	62	40479	Hormone metabolism	Auxin metabolism	2-oxindole-3-acetate		1.36	1.27	1.24	2.34	1.16	1.08	0.78	1.47	0.93	1.02	1.37	0.74	2.72	2.81	2.56	3.79	1.31	1.35	0.75	1.11	0.69	0.73	1.19	0.89		0.0037	0.0023	0.0015	0.0003	0.0271	0.0159	7.9801e-06	2.2412e-05	0.056	0.0693	0.2541	0.1954	0.0203	0.0102	0.0004	0.0056	0.4088	0.2842
1806	132	35320	Secondary metabolism	Benzenoids	catechol sulfate		4.57	6.89	4.41	16.33	0.53	0.8	0.21	0.78	0.65	0.67	1.64	0.69	9.27	15.78	8.88	32.24	0.59	1	0.16	0.58	0.47	0.49	1.72	0.84		7.1066e-05	0.0002	0.0002	5.9459e-05	0.0005	0.001	3.3468e-06	1.4461e-05	0.0242	0.0546	0.2576	0.1954	0.0022	0.0018	0.2675	0.0978	0.1815	0.1572
1827	82	57585	Secondary metabolism	Benzenoids	4-acetamidobenzoate		1.1	1.29	1.17	1.18	0.94	1.1	0.84	0.84	1.15	1.08	1.29	1.41	2.2	2.81	2.38	1.88	1.06	1.35	0.8	0.63	0.85	0.78	1.12	1.68		0.0982	0.0287	0.0008	0.0002	0.1081	0.0479	0.0259	0.0063	0.2442	0.1735	0.0924	0.1529	0.0128	0.0071	0.0827	0.0551	0.0344	0.0546
1932	90	42040	Secondary metabolism	Furan metabolism	5-hydroxymethyl-2-furoic acid		1.33	1.19	1.06	1.33	1.1	0.98	0.82	1.03	0.9	1.14	1.22	1.08	2.63	2.66	2.2	2.12	1.22	1.24	0.79	0.76	0.69	0.82	1.06	1.33		0.0022	0.0016	0.0264	0.0027	0.4668	0.1698	0.0068	0.0023	0.1807	0.1394	0.6574	0.3025	0.027	0.0132	0.6132	0.1429	0.1109	0.1106
2020	68	531	Secondary metabolism	Terpenoids	3-hydroxy-3-methylglutarate		0.65	0.87	0.79	0.72	1.02	1.36	1.22	1.11	0.84	0.69	0.7	0.84	1.28	1.9	1.63	1.15	1.13	1.67	1.18	0.83	0.63	0.5	0.6	1		0.0119	0.0053	0.0236	0.0025	0.0164	0.0106	0.0003	0.0002	0.6946	0.3099	0.0348	0.1507	0.0035	0.0026	0.1815	0.0808	0.0065	0.0213
2021	245	39583	Secondary metabolism	Terpenoids	mevalonate		0.29	0.47	0.32	0.4	0.99	1.64	1.48	1.89	1.2	1.09	0.8	0.94	0.64	1.04	0.64	0.62	1.11	1.8	1.44	1.39	0.89	0.89	0.69	1.16		0.0002	0.0004	2.1608e-05	1.569e-05	8.5662e-05	0.0004	0.0008	0.0004	0.9312	0.378	0.0179	0.1169	0.0006	0.0007	0.0039	0.0146	0.0949	0.0996
2022	246	48118	Secondary metabolism	Terpenoids	mevalonolactone		0.39	0.57	0.42	0.42	0.89	1.32	1.54	1.52	1.15	1.07	0.67	0.92	0.77	1.3	0.86	0.63	1	1.67	1.48	1.09	0.86	0.78	0.58	1.19		0.0094	0.0046	0.0228	0.0024	0.0056	0.005	0.0007	0.0004	0.1828	0.1403	0.3094	0.2134	0.0123	0.0069	0.0778	0.0527	0.0083	0.0242
2122	55	1432	Xenobiotics	Chemicals	2-hydroxyphenylacetate		0.4	0.62	0.37	0.43	1.01	1.55	1.99	2.31	1.57	1.72	0.79	1.15	0.78	1.28	0.75	0.66	1.11	1.83	1.92	1.7	1.19	1.24	0.69	1.33		0.0006	0.0006	0.0712	0.0065	0.0021	0.0025	0.0009	0.0005	0.9468	0.379	0.2051	0.1857	0.0056	0.0037	0.0039	0.0146	0.0269	0.048
2177	369	40406	Xenobiotics	Chemicals	trimethylamine N-oxide		0.48	0.38	0.59	0.15	1.38	1.08	3.5	0.89	2.65	2.2	1.05	2.67	0.97	0.8	0.97	0.2	1.57	1.29	3.46	0.71	2.01	2.02	0.91	3.69		0.0007	0.0006	0.0001	4.3874e-05	0.3264	0.1243	0.0004	0.0003	0.0436	0.0639	0.6167	0.292	0.0123	0.0069	0.7239	0.1567	0.0268	0.048
2185	359	53231	Xenobiotics	Chemicals	thioproline		0.69	1.28	0.71	2.09	0.89	1.65	0.36	1.06	0.72	0.7	1.78	1.09	1.36	2.74	1.42	3.41	0.99	2	0.35	0.83	0.54	0.51	1.53	1.23		0.1754	0.048	0.5048	0.0356	0.0903	0.0422	0.0303	0.0072	0.333	0.2086	0.1813	0.1777	0.01	0.0059	0.6937	0.1539	0.035	0.0546
[truncated: 68 more columns]

## Sheet: Raw Data
		Raw Data
PATHWAY ORDER	ALPHA	COMP ID	PLATFORM	CHEM ID	RI	MASS	SMILES	CHEM SPIDER	CAS	PUBCHEM	KEGG	HMDB	PLANT CYC	SUPER PATHWAY	SUB PATHWAY	BIOCHEMICAL	AF13_0mM_4DAI	AF13_0mM_4DAI	AF13_0mM_4DAI	AF13_0mM_4DAI	AF13_0mM_4DAI	AF13_15mM_4DAI	AF13_15mM_4DAI	AF13_15mM_4DAI	AF13_15mM_4DAI	AF13_15mM_4DAI	NRRL3357_0mM_4DAI	NRRL3357_0mM_4DAI	NRRL3357_0mM_4DAI	NRRL3357_0mM_4DAI	NRRL3357_0mM_4DAI	NRRL3357_15mM_4DAI	NRRL3357_15mM_4DAI	NRRL3357_15mM_4DAI	NRRL3357_15mM_4DAI	NRRL3357_15mM_4DAI	AF13_0mM_7DAI	AF13_0mM_7DAI	AF13_0mM_7DAI	AF13_0mM_7DAI	AF13_0mM_7DAI	AF13_15mM_7DAI	AF13_15mM_7DAI	AF13_15mM_7DAI	AF13_15mM_7DAI	AF13_15mM_7DAI	NRRL3357_0mM_7DAI	NRRL3357_0mM_7DAI	NRRL3357_0mM_7DAI
1	195	58	LC/MS Pos Early	340	1375	76.0393	NCC(O)=O	730	56-40-6	750	C00037	HMDB00123	GLY	Amino acid	Serine family (phosphoglycerate derived)	glycine	164266816	149952288	110967016	151957536	137309584	133229824	122213424	147803136	110235624	131631696	143051904	119064112	130641240	152946608	140601632	158052256	144057776	154109232	167758000	138728768	86250000	134819200	82606896	166874240	156254032	93343192	137232048	153844560	155759584	149697408	117536280	94144496	138947440
3	349	1648	LC/MS Pos Early	503	1239	106.05	OC([C@@H](N)CO)=O	5736	56-45-1	5951	C00065	HMDB00187	SER	Amino acid	Serine family (phosphoglycerate derived)	serine	526241088	507591808	394088576	500770400	455222560	450988064	384217152	448882784	332406400	361024416	433236064	362755296	422352832	488576672	442865152	433888768	388667712	421008864	464404736	393550656	292693792	471851744	280384928	580188096	539468480	338722592	476048032	550793600	528302944	547837632	366832192	351021696	475489440
6	270	27710	LC/MS Pos Early	100001006	826	118.05	O=C(O)C(NC(C)=O)[H]	10507	543-24-8	10972		HMDB00532		Amino acid	Serine family (phosphoglycerate derived)	N-acetylglycine	2018239	1917918	3468418	1516903	2247929	3094039	3211606	2890026	2500435	4.07477e+06	2104899	3054021	2.00413e+06	2387730	2291580	4714207	4635656	5071921	4216389	4510816	431361	702136		720434	903457	866355	1370741	1282225	950882	956639	1172047	467509	883651
7	279	37076	LC/MS Pos Early	100001851	811	148.06	OC[C@@H](C(O)=O)NC(C)=O	58744	97-14-3	65249		HMDB02931	ACETYLSERINE	Amino acid	Serine family (phosphoglycerate derived)	N-acetylserine	11935097	12643673	10541561	14827953	14773702	11297244	10458585	11189604	11234469	9703761	12255489	11246758	13949065	14686227	14790964	9034579	6464981	7767961	7200022	8114981	23145324	19044132	26612376	22797088	23515784	19825116	20321572	19047562	20222728	21241836	18790244	17594104	16091993
10	288	54727	LC/MS Polar	100009245	2600	147.041	OCC(C(O)=O)N([H])C(N([H])[H])=O	2920052		3687740				Amino acid	Serine family (phosphoglycerate derived)	N-carbamoylserine	3898113	4070755	3421750	4831715	5023390	3615680	2977896	3635350	2850546	2460816	4460444	3118828	5811530	5792450	5457228	2294209	1934395	2217367	1898012	2.0744e+06	4524575	5928510	5098762	5182898	6306966	4752988	5581867	6618215	6586585	6355794	6160762	7627053	7352554
11	356	46960	LC/MS Neg	100002528	616	96.9601	OS(O)(=O)=O	1086	14808-79-8	1118	C00059	HMDB01448		Amino acid	Serine family (phosphoglycerate derived)	sulfate*	110451848	121046208	98981480	143421600	168862992	94926616	84893456	99535816	104717288	80631384	155689072	119080056	193320112	189280544	161073408	74338368	76446784	78416888	82449264	81692504	176017584	214357392	174712208	207869328	210183776	177427920	183787728	216893792	214552016	193483824	196801808	295151904	236946480
12	141	1868	LC/MS Pos Early	800	1488	122.027	SC[C@H](N)C(O)=O	5653	52-90-4;56-89-3	5862	C00097	HMDB00574	CYS	Amino acid	Serine family (phosphoglycerate derived)	cysteine	1508328	1495214	1308236	1567329	2104972	931045	1438997	900110	1576423	1224293	1931316	2120342	3210801	1.85471e+06	2257922	514513	947587	1167308	1193094	1218124	936020	2594201	1126691	1691575	1.93356e+06	1045701	2206208	2482306	2637166	2899224	2.07518e+06	1886691	2331363
13	140	15705	LC/MS Pos Early	310	2270	223.075	OC(C(CCSCC(N)C(O)=O)N)=O	811	535-34-2	439258	C02291	HMDB00099	L-CYSTATHIONINE	Amino acid	Serine family (phosphoglycerate derived)	cystathionine	74753120	63399972	55842116	66330784	57681956	47707792	37288564	44800912	39615896	30840654	56955128	49478212	39140488	43436352	55683144	37240624	35613220	37120344	33943188	38539772	22813828	58077264	19019336	48260156	54333132	42596784	72164776	99454568	88347928	83911808	28872144	26726586	38846968
14	146	56	LC/MS Pos Early	279	2000	241.031	NC(C(O)=O)CSSCC(N)C(O)=O	575	56-89-3	67678	C00491	HMDB00192	CYSTINE	Amino acid	Serine family (phosphoglycerate derived)	cystine	19959672	16294959	9267531	18459256	29450312	15346997	14554297	15405578	22605460	15382384	29071364	22124496	31740586	21460880	17751208	6870759	9671028	11485510	7587374	13404278	1883034	21918112	581715	5637737	2721926	2544747	13315926	20074874	14718647	17575812	11650880	6370120	11288626
15	143	37443	LC/MS Pos Early	100002113	597	154.017	O=C(C(CS(O)=O)N)O	107	207121-48-0	109	C00606	HMDB00996	3-SULFINOALANINE	Amino acid	Serine family (phosphoglycerate derived)	cysteine sulfinic acid	1192512	1063660	1127718	1104754	1297204	990709	941436	1109587	1109913	1111871	1173419	1530114	1362224	1009878	1576098	507694	874543	1197282	810082	1188951	697189	1034308	534639	967345	1.00833e+06	950797	1247227	1331289	1289074	1321709	1268034	1381171	1310481
16	345	47897	LC/MS Pos Early	100002324	1490	180.032	OC(CSCC(N)C(O)=O)=O	1050	638-23-3	1080	C03727	HMDB29415		Amino acid	Serine family (phosphoglycerate derived)	S-carboxymethyl-L-cysteine	4041570	4252398	3377393	4897057	5132234	3.0541e+06	2574266	2914555	2771208	2020339	3451279	2723058	4789792	5154371	4213206	645901	498568	728359	480465	834166	6323709	6544320	6919560	7601750	7355887	4983591	5459741	5871379	5869317	5.74241e+06	7236974	6931305	7007131
18	213	590	LC/MS Pos Early	358	724	110.027	NCCS(O)=O	96959	300-84-5	107812	C00519	HMDB00965		Amino acid	Serine family (phosphoglycerate derived)	hypotaurine	1176370	1014628	759772	1284104	998911	925664	660894	759421	675339	594021	2011381	1682110	2595945	2054488	2263106	818611	995698	1160822	780214	1068113	1229787	720506	874822	1565604	1074247	793135	966451	891686	920369	929055	1163479	1663159	1910954
19	357	2125	LC/MS Pos Early	512	660	126.022	NCCS(=O)(O)=O	1091	107-35-7	1123	C00245	HMDB00251		Amino acid	Serine family (phosphoglycerate derived)	taurine	276140	142396	128170	95558	177399	265775	147979	358751	295683	426505	438928	235550	300514	216753	305785	584303	1034677	646792	845648	530111		124529	85618	96324		149174	226112	324471	210695	362697	67518	244153	194570
25	142	22176	LC/MS Neg	100000808	640.9	199.969	N[C@H](C(O)=O)CSS(O)(=O)=O	102939	1637-71-4	115015	C05824	HMDB00731		Amino acid	Serine family (phosphoglycerate derived)	cysteine s-sulfate	1367963	1100029	816285	1304043	1091083	1197183	783775	1413091	1487808	1400855	944521	689798	694842	1434453	656128	780545	199677	437585	183947	540285	1268033	494864	383079	997639	416502	777139	844241	559792	663250	561335	1338303	650513	1323465
26	226	42002	LC/MS Pos Early	100003892	1730	209.059	O=C([C@H](CSC[C@@H](C(O)=O)N)N)O	88959	3183-08-02	98504				Amino acid	Serine family (phosphoglycerate derived)	lanthionine	2991140	2002740	2477309	2863012	2824568	1871461	1689204	2095607	2080695	1437068	3412896	2378168	2.68689e+06	2795763	3314411	1581641	1566607	1160056	1386719	1482205	1491473	4126312	1564165	2823434	3022712	2045305	3304872	4588572	3913701	3589380	1756297	1605863	2162520
28	59	53229	LC/MS Pos Early	100009246	1652	120.066	OCC(N)(C)C(O)=O	85112		94309	C02115			Amino acid	Serine family (phosphoglycerate derived)	2-methylserine	10228072	19350608	12945178	17954670	10718330	8295363	10331957	9353196	17850748	9459927	16830234	14309843	16766497	15310218	15529377	7.63491e+06	8682958	9331451	6.44523e+06	7.2866e+06	11782899	9939931	11802350	12667942	11754484	16274728	13508468	9399921	10335564	10738988	16149747	15782127	13339870
36	337	18335	LC/MS Polar	100000442	2432.9	191.056	O[C@@]1([C@](O)(C[C@@](C(O)=O)(C[C@]1(O)[H])O)[H])[H]	10246715	77-95-2	6508	C00296	HMDB03072	QUINATE	Amino acid	Aromatic amino acid metabolism (PEP derived)	quinate	2369572	2571697	2172679	1543206	1.97969e+06	2447475	3517192	2812573	2197657	2962188	1931394	2425612	1686757	2184733	2034823	4229079	4863683	4842927	4507437	3389679	1332399	1287743	1592228	740652	1241912	1298703	1619379	1387665	1309997	1385509	1805299	813576	1388011
37	65	36764	LC/MS Polar	100001679	1962	171.03	O=C(C1=CC(C(C(O)C1)O)=O)O	79	2922-42-1	80	C02637		3-DEHYDRO-SHIKIMATE	Amino acid	Aromatic amino acid metabolism (PEP derived)	3-dehydroshikimate	1357662	1195467	1125801	1059182	1286162	1183349	1138593	1273902	1210047	1497617	1694281	2.02818e+06	1.79176e+06	1657832	2117194	2466667	3166229	3608137	2648230	3.19695e+06	644903	920465	576693	752358	799604	817998	1070633	938946	1013861	895803	1135873	721819	1092784
39	116	57746	LC/MS Pos Early	1258	2606	120.044	OC(C1=CC=CC=C1N)=O	222	118-92-3	227	C00108	HMDB01123	ANTHRANILATE	Amino acid	Aromatic amino acid metabolism (PEP derived)	anthranilate	470802	502206	473648	219304	297921	369562	392606	344149	285765	269990	233571	318027	499837	380141	490706	305507	161932	214557	138251		123940					83488					296167	178660	271986
41	371	54	LC/MS Pos Early	565	2986	205.097	O=C(O)[C@@H](N)CC1=CNC2=C1C=CC=C2	6066	73-22-3	6305	C00078	HMDB00929	TRP	Amino acid	Aromatic amino acid metabolism (PEP derived)	tryptophan	298540896	235657808	229873696	272426464	238817408	247367904	227206752	247558096	184720576	192197184	296531136	268440384	286508160	262523232	313076288	285627296	291070880	276640448	313657312	272492896	124890336	213050208	123494448	270203264	278654784	177087840	251483344	263116224	272468160	286414272	225363664	181282864	262907808
47	370	6104	LC/MS Pos Early	1095	3062	161.107	NCCC1=CNC2=CC=CC=C21	1118	61-54-1	1150	C00398	HMDB00303	TRYPTAMINE	Amino acid	Aromatic amino acid metabolism (PEP derived)	tryptamine	3.84495e+06	8803237	2481936	5739316	5.81854e+06	3052505	2.91696e+06	4529929	3997045	4220990	7756112	5017643	4398120	12684240	5594290	5269607	3.02789e+06	5232072	3596406	3911759	5717640	16127414	6290817	13818386	12292774	9892712	13193508	7645627	16293431	15279539	5542232	2119523	7368007
54	224	15140	LC/MS Pos Early	100000265	2739	209.092	N[C@H](C(O)=O)CC(C1=CC=CC=C1N)=O	141580	2922-83-0	161166	C00328	HMDB00684		Amino acid	Aromatic amino acid metabolism (PEP derived)	kynurenine	2.09635e+06	1.54012e+06	1971930	1160658	1336644	1998889	1253294	2097822	1096803	1830149	1.55762e+06	1775335	1306898	1959271	1325023	3795055	2748701	3095578	2897041	2928813	1420532	1.01307e+06	815549	1.73688e+06	985449	1015418	1283858	1007966	1157138	1065178	1174168	726454	1.72195e+06
61	317	64	LC/MS Pos Early	460	2878	166.086	NC(C(O)=O)CC1=CC=CC=C1	5910	63-91-2	6140	C00079	HMDB00159	PHE	Amino acid	Aromatic amino acid metabolism (PEP derived)	phenylalanine	565785088	370493024	495569504	647771136	528148928	586444288	515871008	571374848	416716672	299035360	1017190144	1034652352	1015582400	814023296	1112420352	1007906112	1200939008	1107589248	1187098752	1077447936	408639904	478776224	390777024	707433280	686948608	462320480	617110656	680924288	652072256	736453632	695791232	627434880	850007296
62	316	12142	LC/MS Pos Early	1207	3065	122.096	NCCC1=CC=CC=C1	13856352	64-04-0	1001	C05332	HMDB02017	PHENYLETHYLAMINE	Amino acid	Aromatic amino acid metabolism (PEP derived)	phenethylamine	69725144	124234960	47504116	128076984	127283048	66594900	63394964	101807536	87835064	70844104	257550352	174132672	165729568	420360608	199887920	166992768	96681944	191898112	119165880	155908384	209084048	397884608	230827296	428398976	386254976	294392384	387072832	198269792	441633408	447850624	147006432	71108280	232469552
67	318	22130	LC/MS Neg	100000774	2208	165.056	OC(C(O)=O)CC1=CC=CC=C1	3715	828-01-3	3848	C05607	HMDB00779		Amino acid	Aromatic amino acid metabolism (PEP derived)	phenyllactate (PLA)	367379	219339	245329	236263	172998	345825	178725	338903	177655	378105	192253	220581	171054	179195	172305	360411	305700	338349	418508	310722		93367		38030	171014	42401	162215	110826	131212	68226	149470		142246
68	319	566	LC/MS Polar	241	845	163.04	O=C(C(O)=O)CC1=CC=CC=C1	972	156-06-9	997	C00166	HMDB00205	PHENYL-PYRUVATE	Amino acid	Aromatic amino acid metabolism (PEP derived)	phenylpyruvate	767072	473587	635383	668280	639484	587642	548094	659828	519915	446878	932307	1123565	1455185	1064106	1163506	1695322	918259	1435048	787719	1130517	890968	489396	302878	740117	527642	393670	497540	447433	571992	560723	1239439	981074	1.5936e+06
71	373	1299	LC/MS Pos Early	815	2430	182.081	N[C@@H](CC1=CC=C(O)C=C1)C(O)=O	5833	60-18-4	6057	C00082	HMDB00158	TYR	Amino acid	Aromatic amino acid metabolism (PEP derived)	tyrosine	639004928	665380608	488368768	599039360	600355840	616814656	479622368	507524768	479148928	422136672	669146176	626226752	716128192	745578368	722372992	407055200	420698208	405520384	380055584	391202752	303678240	443551264	313341728	550726016	541399296	391485984	489116160	513002240	467127456	545183936	513953600	436454336	675613056
72	372	1603	LC/MS Pos Early	1133	2540	138.091	OC1=CC=C(CCN)C=C1	5408	60-19-5	5610	C00483	HMDB00306	TYRAMINE	Amino acid	Aromatic amino acid metabolism (PEP derived)	tyramine	1153246	2645642	825475	1698119	1587895	1013498	880075	1224324	1204311	998764	1907483	1026073	1265742	5134106	1594528	1075199	599644	884776	790803	764612	1639169	3789802	1701374	3.90485e+06	2913242	2190875	2.80397e+06	1938392	4009275	3928951	1100946	622303	1970077
76	86	1669	LC/MS Neg	1141	1690	179.035	OC1=CC=C(CC(C(O)=O)=O)C=C1	954	156-39-8	979	C01179	HMDB00707	P-HYDROXY-PHENYLPYRUVATE	Amino acid	Aromatic amino acid metabolism (PEP derived)	4-hydroxyphenylpyruvate	308709	278753	226801	215926	271570	340267	263691	348893	244415	283218	550142	284467	650674	999376	477552	331078	179738	335667	192705	199299	312439	243439	148398	434341	256167	194184	175203	201729	262489	203887	381211	257588	579018
82	74	12017	LC/MS Pos Early	1342	2555	212.092	COC1=C(O)C=CC(C[C@@H](C(O)=O)N)=C1	8948	300-48-1	1670		HMDB01434		Amino acid	Aromatic amino acid metabolism (PEP derived)	3-methoxytyrosine	219841		132641	290751	381406	281824	213526	249024	170527	121076	552093	365864	568139	672234	726490	223259	181280	153357	225238	159205	407400	311132	447523	277123	401349	291770	288895	259666	368356	311644	348524	1038324	765455
88	310	45413	LC/MS Neg	100005384	990	260.023	OS(OC1=CC=C(C[C@H](N)C(O)=O)C=C1)(=O)=O	448617		514186				Amino acid	Aromatic amino acid metabolism (PEP derived)	O-sulfo-L-tyrosine	837437	981065	735807	1099279	942977	554339	532642	592344	410909	359070	1876758	943712	1942231	1682765	1717087	403633	378084	310578	446906	318455	856010	1451202	840031	1335682	1786155	1014219	847041	1121116	956141	994314	1736503	2613408	2144512
89	277	33950	LC/MS Neg	100001256	2597	206.082	O=C(O)[C@@H](NC(C)=O)CC1=CC=CC=C1	67404	2018-61-3	74839	C03519	HMDB00512		Amino acid	Aromatic amino acid metabolism (PEP derived)	N-acetylphenylalanine	702145	696635	942202	669681	643881	806807	949978	815928	799446	1.02395e+06	661194	758801	760705	677159	857868	1187886	1097079	889509	1.04025e+06	856091	578062	623524	525714	604169	528282	479957	604540	572725	581089	550045	579106	509057	436122
91	281	33959	LC/MS Neg	100001254	2630	245.093	O=C(O)[C@@H](NC(C)=O)CC1=CNC2=C1C=CC=C2	610602	1218-34-4	700653	C03137	HMDB13713		Amino acid	Aromatic amino acid metabolism (PEP derived)	N-acetyltryptophan	86017	115679	103917	89506	106162	78131	100336	118738	94450	92550	110631	68387	129479	124078	126073	101622	93900	77866	80762	69042	169593	121252	189503	156409	149969	165908	91576	125175	131376	136597	107272	160202	98231
92	282	32390	LC/MS Neg	100001104	1680	222.077	OC1=CC=C(C[C@@H](C(O)=O)NC(C)=O)C=C1	61606	537-55-3	68310		HMDB00866		Amino acid	Aromatic amino acid metabolism (PEP derived)	N-acetyltyrosine	1267358	1330104	1074251	1021763	1270373	1411905	1311205	1309291	1071668	1377210	1442017	1104788	1406532	1375320	1357796	1489044	1.43478e+06	1369869	1322495	1167557	1760512	1.75108e+06	1782046	1727151	1.73321e+06	1.89998e+06	1342033	1.45961e+06	1.44774e+06	1.42224e+06	1524024	1557552	1163186
98	311	43392	LC/MS Pos Early	100004290	2772	182.081	NC(C(O)=O)CC1=CC=CC=C1O	82607	2370-61-8	91482		HMDB06050		Amino acid	Aromatic amino acid metabolism (PEP derived)	o-Tyrosine	3190388	2.02147e+06	3231607	2796770	2558699	3336176	2548401	3149505	2251970	2977331	14436933	14283288	18990492	20101584	15976086	12170477	10941663	10785822	10466780	11951932	2489604	1.85253e+06	1322504	2917197	2102041	1505123	2125020	2037270	1.96293e+06	1.88291e+06	12691600	17537872	20418684
99	291	48433	LC/MS Neg	100006056	2360	192.067	OC([C@@H](NC=O)CC1=CC=CC=C1)=O	663938	13200-85-6	759256				Amino acid	Aromatic amino acid metabolism (PEP derived)	N-formylphenylalanine	294740	288572	393242	268387	274881	433840	505512	403649	314698	553962	315876	434023	267237	231369	336896	780736	644751	517439	566367	553402	111772	149322	95030	163069	185898	144929	166285	174606	147217	163209	147705	81848	131921
122	123	443	LC/MS Pos Early	234	1165	134.045	NC(C(O)=O)CC(O)=O	5745	56-84-8	5960	C00049	HMDB00191	L-ASPARTATE	Amino acid	Aspartate family (OAA derived)	aspartate	822964928	745947008	595970432	676437760	645269952	685685952	619824768	674796864	561341504	657100160	679224512	561798592	616437568	659125504	634661696	686752192	700941888	713862144	712129792	652605120	332881888	533680320	337355776	575824064	540434752	391603232	536587648	602968832	563380800	569280256	465878368	402649024	541659776
128	361	1284	LC/MS Pos Early	564	1514	120.066	N[C@H](C(O)=O)[C@H](O)C	6051	72-19-5	6288	C00188	HMDB00167	THR	Amino acid	Aspartate family (OAA derived)	threonine	1194209408	1111733888	854777984	1068293760	1016700352	1008539200	795635392	959057024	729285120	808414400	1083573888	869921152	988052288	1125858688	1025624256	1064398400	946665600	1001823424	1110997376	922349376	588031552	984717632	559630528	1224445184	1066072448	685395136	952195840	1093421824	1107815680	1099750528	844317376	724349568	1048848960
132	122	512	LC/MS Pos Early	917	1225	133.061	NC(C[C@H](N)C(O)=O)=O	6031	70-47-3	6267	C00152	HMDB00168	ASN	Amino acid	Aspartate family (OAA derived)	asparagine	874745536	811820864	659787776	836740800	754298240	708148160	623402432	713024960	559219712	594662208	754736064	613504832	698040960	760349376	773894336	621854144	596651072	599744896	690156864	584557952	386020256	701956288	388704544	764220096	740348800	486217664	669507392	836716288	788371392	829102656	536796704	469054528	660212416
135	232	1301	LC/MS Pos Early	407	2850	147.113	NC(C(O)=O)CCCCN	5747	56-87-1	5962	C00047	HMDB00182	LYS	Amino acid	Aspartate family (OAA derived)	lysine	1186211968	1324733824	1150134784	1361687808	1430434176	1151491840	1112381312	1173696768	1158256896	1034456960	1184281344	1106158976	1218953600	1224454656	1213104128	1059088128	1092503552	1098047232	1113701760	1045772352	1070024000	1753259648	1041915456	1587398528	1670941312	1177295232	1590846080	1743953792	1626132352	1592460800	1127423616	1095727232	1328821760
136	130	15308	LC/MS Pos Early	100000110	3036	103.123	NCCCCCN	13866593	462-94-2;1476-39-7	273	C01672	HMDB02322	CADAVERINE	Amino acid	Aspartate family (OAA derived)	cadaverine	644496	681780	193533	677070	461792	211308	138748	191448	84891						100979						206018	753197	158105	270530	339951		199383	310373	252233	249691	424914	510322	330972
137	343	1495	LC/MS Pos Early	392	2530	277.139	NC(C(O)=O)CCCCNC(C(O)=O)CCC(O)=O	141086	997-68-2	160556	C00449	HMDB00279	SACCHAROPINE	Amino acid	Aspartate family (OAA derived)	saccharopine	110309504	124078640	108450864	125960792	122981248	124002880	94841576	105383304	96684856	92143376	108368632	88085776	92412792	87281344	104373592	93764672	96041496	99694848	111171448	96157080	54125948	103024168	59445208	93175872	122576096	69650640	113661320	126755040	112111744	111193960	74705912	27109802	76829384
138	323	1444	LC/MS Pos Early	1025	2200	130.086	OC([C@H]1NCCCC1)=O	826	4043-87-2	849	C00408	HMDB00070		Amino acid	Aspartate family (OAA derived)	pipecolate	62391776	65518444	57076376	64857680	63744528	60667280	47829576	61023160	47456884	47053088	65705320	53418852	66428484	66194436	68175032	57362116	50627648	54707732	47558248	51722172	32748756	70676448	37437724	63874728	61729672	43041376	63722708	76321360	69398544	68671696	63396176	33412168	56126264
139	46	6146	LC/MS Polar	381	3500	160.061	OC(CCCC(N)C(O)=O)=O	456	542-32-5;1118-90-7	469	C00956	HMDB00510	CPD-468	Amino acid	Aspartate family (OAA derived)	2-aminoadipate	1.36712e+06	1488272	1130602	1591859	1661998	1121290	1033581	1137236	1111491	920471	991811	887111	1.24889e+06	1317667	1302328	1076586	996267	1.45007e+06	1103706	1213050	764360	1409713	842615	893404	1391863	1036861	1249130	1410864	1525442	1219967	1.29867e+06	995002	1183225
141	52	31934	LC/MS Polar	100001153	3000	161.046	O=C(O)C(O)CCCC(O)=O	167943	18294-85-4	193530	C02360	HMDB00321		Amino acid	Aspartate family (OAA derived)	2-hydroxyadipate	3807852	4155952	4593180	4.59747e+06	5.58416e+06	4.07511e+06	3778889	4559961	4277976	2783470	4.56973e+06	4966260	6240689	5559584	11368620	2794336	3400023	4007002	2874176	2815323	15714136	4.0667e+06	26007246	13090464	7.32304e+06	9175595	7.73635e+06	4961092	6727271	3948038	8697840	15207947	7015229
142	95	43231	LC/MS Neg	100004499	965	142.051	OC(C1CCCC(N1)=O)=O	2282737	34622-39-4	3014237		HMDB61705		Amino acid	Aspartate family (OAA derived)	6-oxopiperidine-2-carboxylate	1.76714e+06	1793336	1946888	2434730	1415997	2629907	2399577	2147856	1325306	2189047	2802045	2507164	2962091	1736464	2580546	3096238	3282008	3622936	2413625	1674215	2077754	2413668	1985747	2397961	1978725	1047080	431631	1133127	2190285	1102417	2326827	2148113	1102781
146	89	18319	LC/MS Pos Early	100000454	2220	118.086	OC(CCCCN)=O	135	660-88-8	138	C00431	HMDB03355		Amino acid	Aspartate family (OAA derived)	5-aminovalerate	82996016	70693568	69333736	81760056	115227064	56767988	66769844	73357008	70150784	51066800	93645976	67102868	120288448	118286968	106233920	31317424	31639712	28631752	20231986	35780032	55210316	113772248	47474020	86119504	97974624	62751132	77041648	93616016	108940256	86736088	74376072	77006432	84411640
147	241	1302	LC/MS Pos Early	415	2526	150.058	CSCCC(N)C(O)=O	5907	63-68-3	6137	C00073	HMDB00696	MET	Amino acid	Aspartate family (OAA derived)	methionine	786078144	748863936	569434496	728473472	648236288	486022592	440926944	471840576	422955552	363741632	766175744	651023488	688273728	701978560	745075968	232244816	272287456	294232128	309357760	318392256	396110240	649635776	394378944	744149504	787781952	498553632	689984384	707467904	767906816	769068288	575299968	466541856	688948160
148	210	15128	LC/MS Pos Early	311	2155	136.043	O=C(C(CCS)N)O	757	454-29-5	778	C00155	HMDB00742	HOMO-CYS	Amino acid	Aspartate family (OAA derived)	homocysteine	474355	278511	318359	321891	320905	240408	219773	285006	248395	199867	192202	77962	213642	143707	172252						93689	215425	97485	191684	238727	93625	147063	263729	173529	201549	130465	188634	198147
150	344	15915	LC/MS Pos Early	1263	3002	399.144	NC1=NC=NC2=C1N=CN2[C@@]3([H])[C@@](O)([H])[C@@](O)([H])[C@](C[S+](CCC(N)C([O-])=O)C)([H])O3		24346-00-7;86867-01-8;86867-0108	34756	C00019	HMDB01185	S-ADENOSYLMETHIONINE	Amino acid	Aspartate family (OAA derived)	S-adenosylmethionine (SAM)	1853700	1579014	1248880	1396623	1322198	1614421	1393456	1793674	1435182	1217310	1144263	1069938	1138031	1305205	1321695	829772	915248	837154	777726	1121441		456563		395762	419463		596345	963282	659190	746717	322928	264168	449039
152	242	18374	LC/MS Pos Early	100000039	1272	166.053	O=C(O)[C@@H](N)CCS(C)=O	139840	3226-65-1	158980	C02989	HMDB02005	L-Methionine-sulfoxides	Amino acid	Aspartate family (OAA derived)	methionine sulfoxide	34659988	28277600	29409064	24458266	19434226	216089392	204162064	220977056	142609744	256659104	19613340	21989242	12763542	17562986	19905688	439537280	403773664	411570720	431537600	366716096	13905449	16495204	8.32702e+06	23391670	15459908	24648656	51194096	67374712	49981736	49551360	13975385	10026499	17653500
154	350	39592	LC/MS Pos Early	100002749	1955	119.016	OC([C@H](CSC)N)=O	22826	1187-84-4	24417		HMDB02108	S-METHYL-L-CYSTEINE	Amino acid	Aspartate family (OAA derived)	S-methylcysteine	594319	525234	410284	574955	566958	218578	332812	367015	368422	180897	381063	388808	486833	441286	396548	70175		44404	72897	107816	275666	538178	339463	645935	647612	348019	561673	758655	751974	645678	328963	366723	535465
156	276	45428	LC/MS Pos Early	100005463	880	208.064	OC(C(CCS(C)=O)NC(C)=O)=O	167798	108646-71-5	193368				Amino acid	Aspartate family (OAA derived)	N-acetylmethionine sulfoxide	2467661	2594333	2424626	2857072	3119357	8509370	8534589	9201892	8.12632e+06	9749183	2089740	2329902	2360848	2585617	2335424	12176242	12441176	12633318	11052341	11509402	4487872	3031753	5381704	3425204	3664129	5569818	6131516	5351489	6327089	5281229	3591693	2.93602e+06	2759762
158	108	1126	LC/MS Pos Early	811	1700	90.055	O=C(O)[C@@H](N)C	5735	56-41-7	5950	C00041	HMDB00161	L-ALPHA-ALANINE	Amino acid	Aspartate family (OAA derived)	alanine	804845184	786438144	677169472	726956544	635720320	755562496	668290048	741030080	587399616	693683520	783116928	640620928	632304448	659654848	712860352	816910976	803381696	784721344	884508096	722764224	321563904	533651936	315639744	605573504	555542272	398708160	555928832	666952896	627685248	626549888	464940032	365816160	555689472
160	254	36752	LC/MS Pos Early	100001734	2131	189.123	N[C@@H](CCCCNC(C)=O)C(O)=O	83801	692-04-6	92832	C02727	HMDB00206		Amino acid	Aspartate family (OAA derived)	N6-acetyllysine	223253760	256928160	201708128	239129648	295337696	201771360	224914528	211483040	219907968	191546160	898407360	825637568	1227402880	1310054016	1114556544	394111296	444759488	429409344	380758016	596888640	108298216	304413568	118352976	262486864	308850624	173895408	240855344	362317536	307717120	284316224	824023296	1099805440	1345238016
161	252	1498	LC/MS Pos Early	189	2825	189.16	C[N+](C)(CCCCC(C([O-])=O)N)C	140379	23284-33-5	440120	C03793	HMDB01325		Amino acid	Aspartate family (OAA derived)	N6,N6,N6-trimethyllysine	156763216	170871840	132702648	174067680	174640992	156952864	115080544	141398448	121528456	116218368	176537568	146642656	165746736	175019696	178173664	107744848	108191832	116885464	108716656	113197352	133951952	166581440	141450464	181814688	186622192	130263152	179332720	190619600	178917216	174511344	135489552	129824936	160569472
162	258	1585	LC/MS Polar	1110	1564.8	130.051	O=C(O)[C@@H](NC(C)=O)C	79449	97-69-8	88064	C02847	HMDB00766		Amino acid	Aspartate family (OAA derived)	N-acetylalanine	64493284	68310872	59510296	70108968	75887912	57857308	56155432	60235012	50071056	50904596	57769144	53413608	76785088	80307808	79196696	51118840	45167728	44589824	42413256	43947800	142931456	96977512	153058544	129139592	130618776	109786088	109770568	108327376	132250664	110805160	128338456	145714800	125207264
163	260	33942	LC/MS Pos Early	100001257	785	175.071	OC([C@@H](NC(C)=O)CC(N)=O)=O	90090	4033-40-3	99715		HMDB06028		Amino acid	Aspartate family (OAA derived)	N-acetylasparagine	15716674	17838744	14326803	19555414	19398016	15050759	13551489	14859410	13518891	11879762	16290658	14018361	20049296	20413028	18540660	11794376	8252188	10681790	10217683	10779239	34721188	31017152	38372156	35254140	32777042	28005412	28956430	27612638	30261388	29844136	30464180	32085596	29061168
164	261	22185	LC/MS Polar	100000787	3143	174.041	OC([C@@H](NC(C)=O)CC(O)=O)=O	58576	997-55-7;997-55-7	65065	C01042	HMDB00812		Amino acid	Aspartate family (OAA derived)	N-acetylaspartate (NAA)	9296886	7.83832e+06	6620382	7196647	6761790	7395458	7054525	8331420	6847707	8198079	6333712	6979420	6814000	7.68946e+06	7651482	7935572	7241182	14438592	8544691	11042418	6969950	8.20073e+06	8494341	7336212	9525824	8570518	9136446	8.13562e+06	8090102	7824208	7068439	6100990	7.84052e+06
165	262	37432	LC/MS Neg	100002102	773	130.051	CC(NCCC(O)=O)=O	68881	3025-95-4	76406	C01073			Amino acid	Aspartate family (OAA derived)	N-acetyl-beta-alanine		435333	343730	304162	626176	516364	831577	672852	537365	361364	345604	622449	1042463	989612	587963	241948		411503	392012	701543	700926	531216	763797	854204	773713	922101	929243	753720	1056663	755655	738143	566407	909862
166	275	1589	LC/MS Neg	1083	1787	190.054	O=C(O)[C@H](CCSC)NC(C)=O	395338	65-82-7	448580	C02712	HMDB11745		Amino acid	Aspartate family (OAA derived)	N-acetylmethionine	1.57011e+06	1462001	1377760	1329979	1440268	781083	1110376	1030487	888681	932016	1625711	1716221	1902141	1735738	1851067	642412	696973	772019	715048	743686	1070843	1310512	1492287	1499241	1639170	1296511	1159978	1093595	1210463	1220372	1281373	943655	947002
167	280	33939	LC/MS Polar	100001274	1700	160.061	CC(O)C(C(O)=O)NC(C)=O	3841173	17093-74-2	152204				Amino acid	Aspartate family (OAA derived)	N-acetylthreonine	17767276	13355843	12458114	13675670	10422361	12236333	12332588	13356673	10729496	12543337	20015208	17643464	25515616	24334854	30211094	19577568	15687138	15706183	15802229	15381796	5169024	10615670	4213477	8443367	11812436	6323721	11855667	11725927	9689466	11107602	21365694	10542732	21131048
168	290	2829	LC/MS Polar	194	1188	176.039	CSCCC(C(O)=O)NC=O	388809	4289-98-9	439750	C03145	HMDB01015		Amino acid	Aspartate family (OAA derived)	N-formylmethionine	6582559	4249963	3035464	2474378	2256346	2217484	3399387	4174298	2867940	3096746	2356414	4097904	2584065	3.60824e+06	4364447	1111152	1839470	4889423	3937303	4354957	333034	493056	430064	741605	1.04512e+06	437693	715514	892596	974850	992423	885136	468132	1496127
171	299	47101	LC/MS Pos Early	100005383	1932	144.102	CN1[C@@H](C(O)=O)CCCC1	9461516	41447-17-0	11286529				Amino acid	Aspartate family (OAA derived)	N-methylpipecolate	3259867	4594226	3119811	5.07328e+06	4486058	3428801	2986878	2943026	2.7872e+06	2031493	2714242	3091576	4523746	5189724	5051234	1083380	805480	623155	1196800	1133877	4898969	4139651	5761737	5.47488e+06	6263594	5338770	5503219	5884664	5305885	5.05549e+06	7065501	5742814	7455301
172	297	37069	LC/MS Pos Early	100001823	1536	104.071	C[C@H](NC)C(O)=O	4450824	600-21-5	5288725	C02721	HMDB01906		Amino acid	Aspartate family (OAA derived)	N-methylalanine	751531	1118939	971216	1291260	594998	953219	1099371	1170028	1172545	1088911	1459293	969497	861694	1015032	1224043	1164333	794809	1039644	1208251	1171889		501262		339005	537414	263430	855998	890196	519668	515906	610850	715239	208179
174	251	48455	LC/MS Neg	100006124	1604	229.119	CC(NCCCCC(NC(C)=O)C(O)=O)=O	82921	499-86-5	91827				Amino acid	Aspartate family (OAA derived)	N2,N6-diacetyllysine	405926	540549	376792	691714	730984	527173	389954	366918	540724	399583	1126162	851608	1604086	1200117	982145	314873	212149	337567	215342	536037	1356781	1364536	1448858	1354256	1539456	1306282	1542781	1022225	1086285	961156	1210377	1099933	1172777
177	335	48428	LC/MS Pos Early	100001767	2750	255.134	NC(C(O)=O)CCCCN1C(C=O)=CC=C1CO	19980286	74509-14-1	122228		HMDB33143		Amino acid	Aspartate family (OAA derived)	pyrraline	548651	487576	532541	371357	547653	608192	459120	427909	418476	489657	608456	574999	628062	632997	649549	578440	502319	540510	564841	449459	645005	642099	316922	741846	140444	414434	591178	555666		374931	608595	493598	608164
179	80	47089	LC/MS Pos Early	382	570	170.012	O=C(O)C(N)CS(=O)(O)=O	65718	498-40-8	72886	C00506	HMDB02757		Amino acid	Aspartate family (OAA derived)	3-sulfo-L-alanine	1485906	1795898	1439494	2225059	2657459	4404149	4358602	4664615	4875460	4261615	2230546	1592204	2469611	2339083	2.62252e+06	4982661	4592056	5107405	4309283	4809761	2443301	4671115	2.3639e+06	3134656	2777291	9555890	10751081	11196690	10901410	9872385	3716095	5.46223e+06	5821024
183	285	52340	LC/MS Pos Early	100006369	1005	133.061	O=C(C(C)NC(N)=O)O	377278	77340-50-2	426409				Amino acid	Aspartate family (OAA derived)	N-carbamoylalanine	2177082	2294177	2198718	2046467	2059518	1801345	2239627	2258150	1950832	2277055	3821627	3289004	3945357	3.78641e+06	3795983	3007122	2866962	2815902	2.66801e+06	2879152	1252305	2121698	1269293	1871951	1705942	1348310	1827921	1951191	1848782	1666136	2808160	3412573	3536153
189	58	52282	LC/MS Neg	100008929	575	205.035								Amino acid	Aspartate family (OAA derived)	2-methylcitrate/homocitrate	3280458	3598705	3202445	4408011	3337528	3698904	4087709	3364257	3778812	3462548	4022988	3.8973e+06	5034308	3762093	4365205	2724785	4290378	5384034	5076643	5459427	2585431	3631001	2805849	3206709	4241218	3384754	3676642	3942997	3885231	3.79915e+06	3745881	2300566	3854800
190	215	15716	LC/MS Pos Early	100000263	2040	157.061	OC(C(O)=O)CC1=CN=CN1	389128	14403-45-3	440129	C05568	HMDB02320		Amino acid	Glutamate family (alpha-ketoglutarate derived)	imidazole lactate	302495	382184	379176	348762	414428	389263	460743	375485	463683	445433	465396	571611	483239	512446	452715	679171	766416	581918	769443	596839	377085	438853	363747	375585	441857	443724	506582	442118	431373	461360	871492	591183	504475
192	16	32350	LC/MS Pos Early	100001208	2064	141.066	O=C(O)CC1=CN(C)C=N1	68319	2625-49-2	75810	C05828	HMDB02820		Amino acid	Glutamate family (alpha-ketoglutarate derived)	1-methylimidazoleacetate			69783	47429		148147	123215	102408	67147			30882	77722	135683	92091		59696				281115	184902	449019	316944	332679	378357	385915	350829	422351	239142	330191	186493	291167
195	83	1558	LC/MS Polar	1113	1925	144.067	CC(NCCCC(O)=O)=O	17180	3025-96-5	18189	C02946	HMDB03681		Amino acid	Glutamate family (alpha-ketoglutarate derived)	4-acetamidobutanoate	2874751	2631436	2399086	2484089	2107193	2463741	2.85076e+06	3.18475e+06	2.76815e+06	3216253	2642485	3145543	2.81475e+06	3430449	3164341	4261023	4230871	5985552	3058259	5282453	1120545	1208649	1105718	1136870	1193005	1603035	1538819	1681342	1207771	1940140	1812998	1370309	1472799
199	120	1638	LC/MS Pos Early	231	2825	175.119	N=C(N)NCCCC(N)C(O)=O	227	1119-34-2	232	C00062	HMDB00517	ARG	Amino acid	Glutamate family (alpha-ketoglutarate derived)	arginine	3002850304	2866148608	2574179840	2852134144	3015661056	2771025920	2359465984	2719727616	2500837376	2265139712	2727028480	2505259264	2513745664	2784879104	2699133952	1990595328	2083961600	2069875200	2001366528	1974972416	1487798016	2373448960	1219045760	2424070144	2341317376	1650161536	2283062784	2852034048	2529542656	2639557632	1626489344	2141405824	2318084608
200	63	55072	LC/MS Pos Early	100002784	1760	174.087	OC(C(CCC/N=C(N)/N)=O)=O	542	3715-10-04	558	C03771	HMDB04225		Amino acid	Glutamate family (alpha-ketoglutarate derived)	2-oxoarginine*	2.09067e+06	2147523	2256250	2297931	2588266	1804755	1283581	1530327	1440212	1402196	2318536	2466083	2179062	2969741	2579297	1395021	964222	1335968	904046	1190728	3748712	3664959	3128142	3712663	3323267	2826664	2616334	2598289	2947561	2987856	1742813	2169115	2446605
201	248	18789	LC/MS Pos Early	100000460	2810	191.114	ONC(NCCC[C@H](N)C(O)=O)=N	110427	53598-01-9	123895				Amino acid	Glutamate family (alpha-ketoglutarate derived)	N(G)-hydroxyarginine	93703080	110759664	80071096	112846352	143157472	76597304	68525208	76150712	81535536	42437280	88117904	73099392	102285520	107259568	89147480	14351109	14555588	12248802	8761565	19417422	95219672	145882448	82672304	111339872	138625536	93653808	126402920	186019760	146861648	147492592	62391092	172398544	119361688
202	121	15497	LC/MS Pos Early	232	2745	291.13	NC(C(O)=O)CCCNC(NC(C(O)=O)CC(O)=O)=N	805	156637-58-0	828	C03406	HMDB00052	L-ARGININO-SUCCINATE	Amino acid	Glutamate family (alpha-ketoglutarate derived)	argininosuccinate	116139792	100212096	90982440	87794192	109459840	107614552	81649664	98622424	80669888	79151240	99144912	75248224	95966320	132147944	102562424	66644032	49621752	61459200	47704892	60722816	35001680	49523872	34251932	55110656	53244852	41126824	57018340	69555392	52123372	49598292	77668576	55730652	54088120
204	138	2132	LC/MS Pos Early	391	1520	176.103	NC(C(O)=O)CCCNC(N)=O	810	372-75-8	9750	C00327	HMDB00904	L-CITRULLINE	Amino acid	Glutamate family (alpha-ketoglutarate derived)	citrulline	208919408	189366096	183366400	257791904	257947520	221508304	234839552	222673744	233013824	166657808	149339040	107923288	202895808	194208400	190461216	84839384	89945712	84828112	61244320	107618952	214983296	272126176	223467520	240098752	293176256	247220752	251761808	224736080	267489664	244251840	162173920	177216976	126968096
206	155	36808	LC/MS Pos Early	100001810	2850	203.15	N[C@@H](CCCNC(N(C)C)=N)C(O)=O	110375	102783-24-4	123831	C03626	HMDB01539		Amino acid	Glutamate family (alpha-ketoglutarate derived)	dimethylarginine (ADMA + SDMA)	68520016	65486240	42391028	61113656	79168752	67324696	40729104	49720900	51015584	43919032	70645088	58239344	80474896	73349536	68550280	35080700	42862184	45407272	34845948	39145648	49595752	79946560	46054784	74803128	65044936	53043564	69068904	77055816	70030368	68933248	71067248	69272664	75549744
207	159	37459	LC/MS Pos Early	100002154	850	230.096	S=C1NC(CC(C([O-])=O)[N+](C)(C)C)=CN1	2297320	58511-63-0	3032311	C05570	HMDB03045		Amino acid	Glutamate family (alpha-ketoglutarate derived)	ergothioneine	174921248	186176624	130945688	180268912	172859056	134859632	121958560	132856752	124466720	99591672	145308144	105436920	150977120	139579872	143404752	43609836	48753760	45179480	49469312	53246988	96821520	135456320	132538704	84324928	119293904	106801680	111855464	134234416	131349416	114402352	118076472	133046784	106738568
208	167	1416	LC/MS Pos Early	141	2048	104.071	OC(CCCN)=O	116	56-12-2	119	C00334	HMDB00112	4-AMINO-BUTYRATE	Amino acid	Glutamate family (alpha-ketoglutarate derived)	gamma-aminobutyrate (GABA)	642129024	753225920	501451392	662434176	480768064	621832640	401823424	543009152	363561248	462973152	546612224	478617888	348922976	305786080	470190784	376519072	608775232	505550368	737128960	494653440	54686504	183921184	69041584	142263728	192480080	107925928	177938176	436771328	215109104	248485264	79528816	68257328	138560048
209	182	57	LC/MS Pos Early	561	1500	148.06	O=C(O)[C@@H](N)CCC(O)=O	591	56-86-0	611	C00025	HMDB00148	GLT	Amino acid	Glutamate family (alpha-ketoglutarate derived)	glutamate	4514363392	3882207232	3585261056	3637648896	3718525696	3662656000	3388937728	3727105024	3212811008	3374625024	3743474176	3242881024	3388433408	3959710208	3683055872	3966394880	3419120128	3523485440	3026020352	3338784768	2052747648	3077500672	2013298816	3503998976	3250093824	2155944960	2931895552	3430680832	3297747968	3210491648	2638424832	2200463872	2991113216
211	183	53	LC/MS Pos Early	563	1291	147.076	OC([C@@H](N)CCC(N)=O)=O	5746	56-85-9	5961	C00064	HMDB00641	GLN	Amino acid	Glutamate family (alpha-ketoglutarate derived)	glutamine	2733566464	2564276480	2026081536	2518674688	2108328832	2319270656	1869822336	2155233280	1726488576	1743490176	2226672128	1872355712	1948675328	2101777792	2176666624	1563689984	1474269568	1532881536	1548596992	1539801088	641689984	1791156608	761363328	1457494528	1622216576	1107324544	1638784640	2018227072	1891791104	1997067648	1085003776	1026467456	1508439808
214	206	1574	LC/MS Pos Early	354	3035	112.087	NCCC1=CNC=N1	753	51-45-6	774	C00388	HMDB00870		Amino acid	Glutamate family (alpha-ketoglutarate derived)	histamine	775523	488368	518838	457365	318161	513207	454151	500781	382903	389654			89907	210178		409864	256303	167595	130083	241010				94307				95080
215	207	59	LC/MS Neg	355	755.9	154.062	NC(C(O)=O)CC1=CN=CN1	752	5934-29-2	6274	C00135	HMDB00177	HIS	Amino acid	Glutamate family (alpha-ketoglutarate derived)	histidine	211142800	200148800	152947440	187121216	223167712	192487600	176798640	205528336	190388496	165086688	230061376	198651472	236144656	254763360	237403552	159011392	146555152	158031008	157211952	164805392	78866848	146330464	73490688	150543376	147575200	108910592	150184800	198533840	173206080	184375760	129876168	153459216	164901984
216	208	15316	LC/MS Pos Early	100000260	3041	142.097	N[C@@H](CC1=CNC=N1)CO	144886	1596-64-1	165271	C00860	HMDB03431	HISTIDINOL	Amino acid	Glutamate family (alpha-ketoglutarate derived)	histidinol	195562	251661	369916	138290	118559	157383	208970	176051	105674	220399	260406	218582		134635	233948	430899	580700	452474	677913	336795								59203
219	209	22138	LC/MS Polar	100000963	3006.8	188.104	N[C@H](C(O)=O)CCCCNC(N)=O	58582	1190-49-4	65072	C02427	HMDB00679		Amino acid	Glutamate family (alpha-ketoglutarate derived)	homocitrulline	160813	262620	244528	120367	103477	126802	122918	173222	93115	207782	256648	242443	158159	249017	290714	440986	371765	550602	334419	360204													95925
220	259	33953	LC/MS Pos Early	100001266	2245	217.13	O=C(O)[C@@H](NC(C)=O)CCCNC(N)=N	60752	155-84-0	67427	C02562	HMDB04620		Amino acid	Glutamate family (alpha-ketoglutarate derived)	N-acetylarginine	4722036	4553386	5034419	4596747	4680065	4862751	4.8887e+06	4.86538e+06	4568276	4457587	5585464	5803267	5985429	5471681	5932535	4767596	4447435	4321684	4193636	4790703	4158650	5225098	3529284	4480536	4623118	5006052	5432808	5387965	5363376	5258990	4062675	4308562	4454828
221	268	15720	LC/MS Pos Early	100000282	1050	190.071	O=C(O)CC[C@@H](C(O)=O)NC(C)=O	1266066	5817-08-03	70914	C00624	HMDB01138	ACETYL-GLU	Amino acid	Glutamate family (alpha-ketoglutarate derived)	N-acetylglutamate	10205712	10293603	11462486	8868250	9517619	10763305	10642491	10816131	10463844	11068839	11299167	12614187	9701461	9790808	11157999	15139156	13460257	13872372	12468800	12137278	9654910	10588692	9587979	11700121	10686602	9873165	10197540	8847073	9697064	9116256	11061330	8346660	10764105
222	269	33943	LC/MS Pos Early	100001253	845	189.087	OC([C@H](CCC(N)=O)NC(C)=O)=O	158492	2490-97-3	182230	C02716	HMDB06029		Amino acid	Glutamate family (alpha-ketoglutarate derived)	N-acetylglutamine	5.84731e+06	5.70887e+06	6716880	5592104	5810480	6711053	6743314	6844871	6001190	7628813	6882929	5215849	6.36918e+06	5476200	6.69426e+06	9737842	8604081	8605433	8216953	8480157	1096083	3952317	1592177	2397181	2865122	1724441	4689736	3500012	4.01933e+06	2880722	4429027	3813085	3075002
223	272	33946	LC/MS Polar	100001293	2088	196.073	OC([C@@H](NC(C)=O)CC1=CNC=N1)=O	68142	39145-52-3	75619	C02997	HMDB32055		Amino acid	Glutamate family (alpha-ketoglutarate derived)	N-acetylhistidine	2648899	2943580	2759941	2885061	3256667	2638558	3018941	2863936	2901738	2777676	5498526	4879593	6874175	6431509	8412624	3334421	3059222	3435583	3323101	3505655	1799083	2617711	2216778	2567928	2563235	2255283	2474217	2359398	2907799	2296168	4242684	4223359	3707931
224	284	32984	LC/MS Pos Early	100000285	2000	175.108	NCCC[C@@H](C(O)=O)NC(C)=O	388369	6205-08-09	439232	C00437	HMDB03357	N-ALPHA-ACETYLORNITHINE	Amino acid	Glutamate family (alpha-ketoglutarate derived)	N-alpha-acetylornithine	3501223	3842244	4134236	3377617	3638040	3860111	4392597	3942991	4261127	4.79318e+06	4130010	4742586	4323431	4435324	4725889	6460232	6421073	5653827	6045763	5756141	4900663	4451909	4469153	4.88879e+06	4323842	4789641	4720207	3941967	4615424	4207150	5684987	4907309	4879116
227	307	1493	LC/MS Pos Early	444	2800	133.097	O=C(O)[C@@H](N)CCCN	6026	3184-13-2	6262	C00077	HMDB03374	L-ORNITHINE	Amino acid	Glutamate family (alpha-ketoglutarate derived)	ornithine	333312480	306747904	306666656	287713856	284476192	251373392	206386112	238656576	172160368	223307712	196373280	209363680	140192176	207968512	191892784	221886224	200384816	195484480	256907840	196058880	150541936	289414400	119866952	305782112	284292768	180234832	239047760	312252992	243123200	230359984	153851072	128707192	201243200
229	324	1898	LC/MS Pos Early	480	1603	116.071	OC(C1CCCN1)=O	128566	147-85-3	145742	C00148	HMDB00162	PRO	Amino acid	Glutamate family (alpha-ketoglutarate derived)	proline	2040586752	1673295488	1382563200	1888287872	1614245760	1625112960	1653526400	1629250304	1468569088	1362561152	2025397120	1404134912	1958154496	1907461888	2129239296	1900085120	1672202624	1598834048	1835924352	1584300544	713301696	1771708928	686201152	1785222528	1847219968	1177463936	1543616128	1900283904	2024544640	1826406272	1279038976	1150090368	1592537728
230	334	46225	LC/MS Pos Early	100001540	1900	129.066	O=C(CCC1N)NC1=O	118562	2353-44-8	134508				Amino acid	Glutamate family (alpha-ketoglutarate derived)	pyroglutamine*	2.03227e+06	1.60008e+06	2188304	1751078	731592	1.85439e+06	1434126	1.88566e+06	1051830	3060361	1.63926e+06	2375273	543273	703805	1414982	5325248	5771678	5398415	5299243	4466685	254937	501329	165717	232218	283489	315497	582353	679353	326029	602916	299887	181628	451601
231	353	34384	LC/MS Pos Early	100001296	1440	144.102	C[N+]1(C)[C@H]([C@@]([O-])=O)CCC1	103115	4136-37-2	115244	C10172	HMDB04827		Amino acid	Glutamate family (alpha-ketoglutarate derived)	stachydrine	1775976448	2007555584	1572950144	2247763200	2098291840	1845029888	1530161024	1711191168	1673260800	1449885824	2065348864	1662764544	2403683072	2276816640	2051785984	739234176	591910720	585111616	655437504	730668416	1463773952	1932400128	1577967744	1673847168	1950021888	1497028352	1948012032	2229427712	2131318656	2062004352	1829482752	1662744960	1976542336
232	128	38100	LC/MS Pos Early	100002153	1012	160.097	O[C@H]1C[N+](C)(C)[C@H]([C@@]([O-])=O)C1	144333	515-25-3	164642	C08269	HMDB29412		Amino acid	Glutamate family (alpha-ketoglutarate derived)	betonicine	6732737	14238702	8686072	21612176	19197844	15276863	8268070	12185311	13802402	7046434	17220192	13458502	29554968	22850340	22347620	2453190	1339675	2663767	1577745	4741596	42885664	31370164	56767304	33495340	37441952	46415552	39042956	33260616	41367600	39878468	80075192	62156576	60276364
234	366	32306	LC/MS Pos Early	1001	1064	132.065	O[C@@H]1C[C@@H](C(O)=O)NC1	5605	51-35-4	5810	C01157	HMDB00725	Protein-hydroxyprolines	Amino acid	Glutamate family (alpha-ketoglutarate derived)	hydroxyproline	2156256	3584126	1834085	3128549	2484497	2098287	1796334	3062237	3018666	1245594	1497033	1953324	3280637	3334070	2838351	1471545	589965	1070310	387548	1458871		1607693	390366	1742948	625388	957493	1378388	1.70527e+06	1698343	1570309	681205	1187816	1445229
235	300	37431	LC/MS Pos Early	100001956	1335	130.086	O=C(O)C1N(C)CCC1	541	475-11-6	557				Amino acid	Glutamate family (alpha-ketoglutarate derived)	N-methylproline	271150752	265837936	211805968	268347120	220148576	234326224	196562064	219501104	172128240	166737216	256974672	225104800	240153776	257512624	266116224	153720064	135534800	136665776	135023920	156266464	106218024	172220288	117389208	185687520	201527328	136235920	190286592	223106992	208544928	224184352	216075136	162030944	235283184
236	379	1670	LC/MS Pos Early	533	700	121.072	O=C(N)N	1143	57-13-6	1176	C00086	HMDB00294	UREA	Amino acid	Glutamate family (alpha-ketoglutarate derived)	urea	4601947	5912174	4966461	6765411	11237871	2899022	6267884	4399640	8.04672e+06	4003032	5109110	4767020	11864774	5319796	7644954		414201	272277	251722	1127685	27419236	29371052	32627842	21686776	26284218	33841764	28102500	19798772	26202602	26806144	43975212	34331140	30336046
239	85	40062	LC/MS Polar	100002537	3073	161.009	OC(C(O)=O)CC(C(O)=O)=O	579	1187-99-1	599	C01127	HMDB02070		Amino acid	Glutamate family (alpha-ketoglutarate derived)	4-hydroxy-2-oxoglutaric acid		47478		77783	33117	66010	47191	53245	55632	67882	53689			54886	90208	86084	114135	99392	79566	81198	60613		51862	51903		73546	94381	82225	85974	89897	57228	59468
240	298	31532	LC/MS Pos Early	100001131	1300	162.076	O=C(O)C(NC)CCC(O)=O	388497	35989-16-3	439377	C01046		CPD-404	Amino acid	Glutamate family (alpha-ketoglutarate derived)	N-methylglutamate	4318587	5757795	4094584	7178264	6664621	4952291	3.93293e+06	3866553	3.83955e+06	2865761	4686569	3541242	7103741	5178174	4894330	1.92412e+06		2222648	1169494	2642595	12277652	7.46834e+06	17124800	10810950	12721523	14433407	13030549	10209185	12934316	12373582	13218230	9996060	9812168
242	216	40730	LC/MS Pos Early	100003434	2263	141.066	OC(CCC1=CN=CN1)=O	63798	1074-59-5	70630		HMDB02271		Amino acid	Glutamate family (alpha-ketoglutarate derived)	imidazole propionate	153844	164479	247600	210849	331237	212261	246442	272404	277720	209795	194128		294570	348313	226820	240945	187290	213103	205631	188076	351530	245502	295373	272217	357328	333300	323331	333304	275051	380180	325356	302292	305711
245	211	33009	LC/MS Pos Early	100001550	1750	158.118	C[N+]1(C)[C@@H](CCCC1)[C@]([O-])=O	390180	1195-94-4	441447	C08283	HMDB33433		Amino acid	Glutamate family (alpha-ketoglutarate derived)	homostachydrine*	8520316	8287147	8682421	12303852	14586522	11328138	10050607	9907057	13068311	8586974	13664475	10456709	22717256	15835561	12836467	2208943	1563836	2137755	1582888	3050025	16764905	19819662	17350946	16319920	19527304	19957720	22193862	19698008	24765088	16938420	30078692	14967909	21132252
248	289	43249	LC/MS Polar	100004523	2719.9	173.093	CC(NCCCC(N)C(O)=O)=O	8096135		9920500				Amino acid	Glutamate family (alpha-ketoglutarate derived)	N-delta-acetylornithine	1190752	1086478	1.01768e+06	1092350	786435	912319	705778	990839	643084	1.013e+06	1608303	1648132	1600439	1720897	1934354	2051320	1849514	2027968	2101779	1829186	261262	693534		514900	810854	400737	601270	895624	712064	693633	1184697	1281056	1728536
252	301	43586	LC/MS Pos Early	100004488	2845	189.135	OC([C@H](CCCN([H])/C(N([H])[H])=N/C)N([H])[H])=O	117259	53308-83-1	132862	C03884	HMDB29416		Amino acid	Glutamate family (alpha-ketoglutarate derived)	N-monomethylarginine	6053125	6158218	4264402	4756796	6828012	5706968	4206641	4.52675e+06	4619958	5080071	6795927	6.04517e+06	6.76658e+06	7005186	6271489	4681233	6059499	6154526	4887003	5.25746e+06		4214956		5188823	3860567	3465107	4.91598e+06	4990348	5155823	4490353	3.90283e+06	4239321	5.54257e+06
253	84	15681	LC/MS Pos Early	100000096	2320	146.092	N=C(N)NCCCC(O)=O	486	463-003;463-00-3	500	C01035	HMDB03464		Amino acid	Glutamate family (alpha-ketoglutarate derived)	4-guanidinobutanoate	3931461	3758206	4245736	3482169	3433580	9627658	9454727	9395953	7118871	10975306	5235566	5661435	2973594	3.99855e+06	5085913	32129996	32486630	33492356	37601776	30105248	1716876	2288904	1905700	2243369	2473850	2278558	3208937	4452023	3530287	3746553	2102491	1.03802e+06	1944108
255	87	32349	LC/MS Pos Early	100001207	2055	127.05	O=C(O)CC1=CNC=N1	86856	645-65-8	96215	C02835	HMDB02024		Amino acid	Glutamate family (alpha-ketoglutarate derived)	4-imidazoleacetate	3455243	3828339	3823609	3089382	4089882	3.69556e+06	4295709	3740575	4551525	3324095	3.09245e+06	3567989	4159844	4486181	3915814	3987782	3255553	2907016	3.20506e+06	3233219	7793662	6.74746e+06	6805407	7369501	6.10837e+06	8499672	7140253	7043808	7584276	7097230	18767856	8726415	11031778
258	287	38749	LC/MS Pos Early	100002668	865	191.066	OC([C@H](CCC(O)=O)NC(N)=O)=O	108351	1188-38-1	121396	C05829			Amino acid	Glutamate family (alpha-ketoglutarate derived)	N-carbamoylglutamate	3118441	3576115	3299154	3759507	4442835	3107755	2808354	3084026	2989304	2727009	3.83492e+06	3614563	4125884	5004375	3722267	3777732	3202030	3.49985e+06	3501152	3289500	11463915	10470840	11030743	13018975	11755664	10549138	10352021	10300118	10601168	10449255	8216872	8584490	8758749
259	271	48679	LC/MS Pos Early	100006123	2287	154.097	O=C(C)NCCC1=CNC=N1	62805	673-49-4	69602	C05135	HMDB13253		Amino acid	Glutamate family (alpha-ketoglutarate derived)	N-acetylhistamine	1627220	929448	1366478	543504	617403	644249	1428361	1259007	1370575	1.84358e+06	298471	642843	187369	229879	280319	1863843	2.40921e+06	1445118	714014	1681418	97173	146238	161893	88643		132924	110163	263173		151205
261	199	43802	LC/MS Pos Early	344	1937	118.061	NC(NCC(O)=O)=N	743	352-97-6	763	C00581	HMDB00128		Amino acid	Glutamate family (alpha-ketoglutarate derived)	guanidinoacetate	85226	122680	101366	171285	179307	57860	102848	75410	88961	88975	171937	120425	235142	209232	148508	77381			49910	63196	407532	474704	421747	531518	466982	369686	414370	439499	472309	355884	526521	869260	709016
265	212	40473	LC/MS Polar	100002514	2080	171.041	O=C1NC(C(CCC(O)=O)N1)=O	761	5624-26-0	782	C05565	HMDB01212		Amino acid	Glutamate family (alpha-ketoglutarate derived)	hydantoin-5-propionic acid	235607	114561	175483	148821	378012	208683			248220	185947	275863	219189	319195	231102	276466					151317	441041	413001	502802	410471	369440	454192	391691	352410	429078	298446	398708	405529	327302
271	119	57461	LC/MS Pos Early	100002769	2150	176.103	N=C(N)NCCC[C@H](O)C(O)=O	140984	157-07-3	160437		HMDB03148		Amino acid	Glutamate family (alpha-ketoglutarate derived)	argininate*		142001	79362	99952	181437	172322			104898		63187	81147	197375	137545	86207	78420	151710	68400	58146	41316	271315	206773	211829	243121	254923	227771	298698	289834	203042	247824	221505	251514	230136
272	221	1125	LC/MS Pos Early	376	2800	132.102	NC(C(O)=O)C(C)CC	769	73-32-5	6306	C00407	HMDB00172	ILE	Amino acid	Branched Chain Amino Acids (OAA derived)	isoleucine	874684928	849529600	851877568	783886784	673700864	887489920	766372352	863827712	669183360	883656704	864855040	804070912	730356032	874937152	826237120	1237225728	1191261312	1197036032	1252985984	1023987328	545678976	582774656	478622240	835906624	654137664	523778560	640835328	650293824	646029760	677593536	697217344	518326016	790855424
274	365	35428	LC/MS Pos Early	100001597	2962	244.154	[O-]C(CC(C[N+](C)(C)C)OC(/C(C)=C/C)=O)=O	17216200	64191-86-2	22833596		HMDB02366		Amino acid	Branched Chain Amino Acids (OAA derived)	tiglyl carnitine (C5)	279026	276241	163456	266709		379640	140944	137987		224029	386990	526822	335972	185019	566528	163103			208892	187529				180986	211002		275612	335166	245010	259737
288	45	38276	LC/MS Polar	100002417	1050	133.051	OC(C(O)C(C)(O)C)=O	657	1756-18-9	677	C04039	HMDB12141	DIOH-ISOVALERATE	Amino acid	Branched Chain Amino Acids (pyruvate derived)	2,3-dihydroxyisovalerate	1030707	700795	701315	691453	566522	1.00085e+06	1022712	893234	720487	1.01912e+06	650861	856757	534346	787574	865578	1301317	1.61581e+06	1.68051e+06	1789637	1612060		280155		109336	330606		338236	592521	618954	567802	152459	61082	256995
291	51	36746	LC/MS Neg	100001541	1800	131.071	O=C(C(C(CC)C)O)O	144317	488-15-3	164623		HMDB00317		Amino acid	Branched Chain Amino Acids (pyruvate derived)	2-hydroxy-3-methylvalerate	407487	435983	517533	397724	333630	455469	501743	503368	498307	555291	373478	488883	347419	343650	415560	528453	622281	539784	561147	632681	131220	252409	193725	244942	264249	233218	247838	252434	266201	228038	232253	120090	226844
293	73	1549	LC/MS Polar	111	1619	103.04	CC(C(O)=O)CO	10140307	2068-83-9	87	C06001	HMDB00336	CPD-12175	Amino acid	Branched Chain Amino Acids (pyruvate derived)	3-hydroxyisobutyrate	1517022	1512020	1158755	871657	1092288	774151	944089	1524960	1056589	1320951	1001142	878581	1422681	769882	1209200	2.06248e+06	2555189	2010707	2194390	1902759	529780	522727	687454	619819	600478	592342	610520	546421	311407	500164	555234	410894	516775
294	75	44526	LC/MS Neg	100000936	1465	115.04	OC(C(C(C)C)=O)=O	48	3715-29-5	49	C00141	HMDB00019	2-KETO-ISOVALERATE	Amino acid	Branched Chain Amino Acids (pyruvate derived)	3-methyl-2-oxobutyrate	493335	279070	275201	602608	290015	258861	335451	319897	322057	305588	256248	349284	495732	655105	633021	647812	337950	401375	283829	347094	194230	261664	199846	453299	326518	333774	239566	303203	330433	295121	234174	344077	492648
295	76	15676	LC/MS Neg	100000036	2064.2	129.056	CCC(C)C(C(O)=O)=O	46	1460-34-0;51829-07-3	47	C00671	HMDB03736	2-KETO-3-METHYL-VALERATE	Amino acid	Branched Chain Amino Acids (pyruvate derived)	3-methyl-2-oxovalerate	2741041	1380341	1378021	1570245	1419227	1456513	1.99258e+06	1567566	2.04216e+06	2050200	1743834	1604288	2721700	3485700	1981541	3.36706e+06	1853116	2223864	1495491	1944781	1089491	1232026	1092377	1489839	1377054	1038242	1083719	1134261	1582101	1350853	1.65947e+06	1.73265e+06	2449724
296	88	22116	LC/MS Neg	100000551	2170	129.056	CC(C)CC(C(O)=O)=O	69	816-66-0	70	C00233	HMDB00695	2K-4CH3-PENTANOATE&redirect=T	Amino acid	Branched Chain Amino Acids (pyruvate derived)	4-methyl-2-oxopentanoate	7.66274e+06	3.74198e+06	4337189	3.86025e+06	3590845	4253045	4334406	4393060	3926140	4332308	3308591	3050719	4745786	4854018	3423885	4363862	3213910	3086908	2230734	3526384	2816072	3016701	2148619	4.11817e+06	2865619	2730357	2955192	2874427	3458170	3243979	3088189	3060309	3976584
299	112	22132	LC/MS Neg	100000706	1840	131.071	OC(C(CC(C)C)O)=O	75520	10303-64-7	83697	C03264	HMDB00746		Amino acid	Branched Chain Amino Acids (pyruvate derived)	alpha-hydroxyisocaproate	529362	526331	603865	378570	311633	565484	674746	582174	501883	803128	456575	606833	306746	306705	465075	896421	882710	814818	856223	868540	52256	104859	54292	96496	131869	96412	156257	176638	167809	157671	112445		131286
300	113	33937	LC/MS Neg	100001300	1126	117.056	OC(C(O)=O)C(C)C	90190	600-37-3	99823		HMDB00407		Amino acid	Branched Chain Amino Acids (pyruvate derived)	alpha-hydroxyisovalerate	1377838	1360361	1596628	981935	816258	1371930	1529539	1.61991e+06	1089252	1964507	1037645	1219177	710241	770454	1008932	2530732	2656230	2532223	2528925	2207764	140623	287197	89945	298156	278323	201340	330249	416005	315616	344863	174758		198958
301	125	12129	LC/MS Neg	1442	1027	117.056	CC(C)(O)CC(O)=O	62571	625-08-1	69362		HMDB00754		Amino acid	Branched Chain Amino Acids (pyruvate derived)	beta-hydroxyisovalerate	224021	340211	243696	103761	72369	136360	617754	173405	143492	133269	227455	93190	94411	294843	263677	396694	336842	471040	417789	279922		57614	56383	142907	76504	85402	63375	66528	36477	69831	70761	66485
302	227	60	LC/MS Pos Early	397	2864	132.102	NC(C(O)=O)CC(C)C	5880	61-90-5	6106	C00123	HMDB00687	LEU	Amino acid	Branched Chain Amino Acids (pyruvate derived)	leucine	1454641280	1402665984	1182370944	1326364288	1220648192	1364858880	1131047808	1301115904	1090573312	1338043264	1303862656	1165921152	1180144384	1240631296	1255299456	1446882944	1482744704	1500269184	1535790208	1313003136	857303552	1205926912	844690496	1382976768	1255902848	990329536	1260672640	1256268160	1322770048	1346535552	1087618944	838062016	1229930368
304	243	1496	LC/MS Polar	418	3078.4	117.019	O=C(C(C(O)=O)C)O	473	516-05-2	487	C02170	HMDB00202		Amino acid	Branched Chain Amino Acids (pyruvate derived)	methylmalonate (MMA)	545527	594079		502380	544737	1006875	794724	687482	1572794					1193156	604272	1039933	2365108	1244673	1469689		689725	441051	771796	456796				988933	1104038	1415229	563841	867042	620570
307	273	33967	LC/MS Neg	100001276	2325	172.098	CC(N[C@H](C(O)=O)C(C)CC)=O	2081100	3077-46-1	2802421		HMDB61684		Amino acid	Branched Chain Amino Acids (pyruvate derived)	N-acetylisoleucine	376404	318262	335386	272941	279434	417916	389483	393251	172876	483009	339646	324642	180243	178268	339205	650424	651939	579257	541341	330051	110167	153457	104699	165659	167802	124921	143749	208831	157210	145768	169592	98748	139534
308	274	1587	LC/MS Neg	1082	2400	172.098	O=C(O)[C@H](CC(C)C)NC(C)=O	64075	1188-21-2	70912	C02710	HMDB11756		Amino acid	Branched Chain Amino Acids (pyruvate derived)	N-acetylleucine	4342399	5166016	5613001	3988029	3335915	4374608	4988332	5234351	3517458	5355178	3.70012e+06	3964215	3368547	4004044	4567972	6.98091e+06	5844803	6325820	6.87183e+06	4854380	2665772	2700014	2678474	3395393	3349970	2550099	2313783	2971823	2992653	2625978	2608543	2333111	2749604
309	283	1591	LC/MS Neg	1084	1704	158.082	O=C(O)[C@@H](NC(C)=O)C(C)C	60154	96-81-1	66789		HMDB11757		Amino acid	Branched Chain Amino Acids (pyruvate derived)	N-acetylvaline	575385	574546	606035	459073	482386	602277	589258	602274	545341	701068	653109	620500	544584	579966	611263	959870	980962	884904	877452	854524	304651	324534	314718	329917	418895	299130	334855	363587	337388	352415	378521	267099	305462
312	384	1649	LC/MS Pos Early	566	2479	118.086	N[C@H](C(O)=O)C(C)C	6050	72-18-4	6287	C00183	HMDB00883	VAL	Amino acid	Branched Chain Amino Acids (pyruvate derived)	valine	1513595776	1341595776	1219350400	1285879680	1155463424	1368904448	1112444800	1311325312	994486848	1351468288	1483406592	1229215104	1055025856	1374340224	1258486272	1847408640	1749000320	1737722368	1798920064	1538163584	683375168	992793408	521904384	1471642752	1132092160	682704256	1045418560	1196446848	1097758336	1101894656	841960448	635838464	1156481280
313	56	15667	LC/MS Polar	100000409	2605	175.061	OC(CC(O)=O)(C(C)C)C(O)=O	76	3237-44-3	77	C02504	HMDB00402	3-CARBOXY-3-HYDROXY-ISOCAPROATE	Amino acid	Branched Chain Amino Acids (pyruvate derived)	2-isopropylmalate	20464032	14557841	10412986	12769245	12388165	14356301	15541590	14490190	12732677	14917519	11859584	9471938	15863534	10700500	14026038	8103239	12067331	11966877	15195572	14137535	9715919	11792969	10360183	8695805	10802285	10071712	12154760	10802040	11386604	10870310	17340064	13981970	15060257
315	67	32397	LC/MS Neg	100001170	975	117.056	O=C(O)C(CC)CO	164207	4374-62-3	188979		HMDB00396		Amino acid	Branched Chain Amino Acids (pyruvate derived)	3-hydroxy-2-ethylpropionate	618175	334317	304227	241671	237111	216546	327535	281955	259495	203303	217178	160017	152715	276351	209580	173766	208431	214568	141189		152526	146266	152119	229597	191888	166023	209048	208055	167092	206400	118743	82698	153870
317	326	32452	LC/MS Pos Early	100001162	2590	218.139	[O-]C(CC(OC(CC)=O)C[N+](C)(C)C)=O	96904	17298-37-2	107738	C03017	HMDB00824		Amino acid	Branched Chain Amino Acids (pyruvate derived)	propionylcarnitine (C3)	15473442	14653920	11547357	15130811	18058136	14734263	11476936	13211888	13206295	11048000	12481812	9045551	13387620	12468491	12523681	8284446	10092408	10566028	8778215	11300941	4735517	12073956	5427763	9822165	11002342	6629803	14375513	15894803	14300096	13520281	8305396	7211362	9355135
318	129	32412	LC/MS Pos Early	100001054	2860	232.154	CCCC(O[C@H](CC([O-])=O)C[N+](C)(C)C)=O	184820	25576-40-3	439829	C02862	HMDB02013		Amino acid	Branched Chain Amino Acids (pyruvate derived)	butyrylcarnitine (C4)	7053952	7.62372e+06	5489970	6.31693e+06	7770568	5534529	4468262	4748439	4.05057e+06	3759429	4880606	3.82012e+06	5.66746e+06	6552742	4785097	4251550	4652164	5586400	5005483	3.88479e+06	5885167	9338269	6.17105e+06	8485789	7800667	5614501	5474950	7159650	6589164	5407359	4.40653e+06	5044478	7257079
319	219	33441	LC/MS Pos Early	100001055	2810	232.154	CC(C)C(O[C@@H](CC([O-])=O)C[N+](C)(C)C)=O		25518-49-4	168379		HMDB00736		Amino acid	Branched Chain Amino Acids (pyruvate derived)	isobutyrylcarnitine (C4)	27729164	25773434	20148436	26747876	27929086	29421784	21094186	24391474	22575986	18570760	27323128	19848272	24553542	21590398	31074336	18249052	18436334	20663174	17751900	16837142	10046930	18402704	10898052	17625316	23171744	13833840	27130144	29590108	28079732	25490370	19581736	13376690	19651560
320	223	34407	LC/MS Pos Early	100001393	3085	246.17	[O-]C(CC(C[N+](C)(C)C)OC(CC(C)C)=O)=O	4932271	31023-24-2	6426851		HMDB00688		Amino acid	Branched Chain Amino Acids (pyruvate derived)	isovalerylcarnitine (C5)	1549233	1691363	1767945	1989998	1.35127e+06	1739265	926294	946533	1.00008e+06	900364	2013979	1.51669e+06	1.50036e+06	1551634	1656218	1039610	918248	1328697	892758	931497	415257	980574	539618	872266	760987	665583	899133	1235158	797788	1074889	1.21209e+06	659619	1587326
321	57	45095	LC/MS Pos Early	100001509	3035	246.17	CCC(C)C(OC(CC([O-])=O)C[N+](C)(C)C)=O	4932320	31023-25-3	6426901		HMDB00378		Amino acid	Branched Chain Amino Acids (pyruvate derived)	2-methylbutyroylcarnitine (C5)	5041415	4598417	4282374	5279167	4533050	5306805	3523720	3924840	3.4646e+06	2.8722e+06	5671547	3890540	4.99787e+06	4009183	6407262	2907704	2.57417e+06	3085635	3174627	2.76172e+06	1.5372e+06	3.31929e+06	1.96576e+06	3045609	4.12829e+06	2396402	4.52375e+06	5.26212e+06	4.6231e+06	4274549	3364499	2.48953e+06	3779076
323	78	57747	LC/MS Polar	100002458	2700	99.0452	OC(C/C(C)=C/C(O)=O)=O	1267861	5746-90-7	1551553		HMDB00522		Amino acid	Branched Chain Amino Acids (pyruvate derived)	3-methylglutaconate	225275	294446	235804	315222	333418	306354	260836	269276	332847	309277	448445	348852	424465	427337	421049	286216	280474	401515	196524	405663	293353	306635	327103	257717	257679	526909	425550	431301	485000	673068	445175	373231	407974
325	70	43264	LC/MS Pos Early	100003926	2400	248.149	CC(CC(OC(C[N+](C)(C)C)CC([O-])=O)=O)O			53481617		HMDB13127		Amino acid	Branched Chain Amino Acids (pyruvate derived)	3-hydroxybutyrylcarnitine (1)	3.4306e+06	3311250	2203355	3.59263e+06	4466843	3393049	1881004	2120555	2575544	1781873	3234090	1864580	3040818	2771811	3247151	1154632	1517178	1349585	1310723	1209318	3020565	4933311	2732057	4420585	4896317	3.51171e+06	4637408	5128386	4269464	3.98817e+06	3458315	2500652	3729753
331	92	1419	LC/MS Pos Early	212	2752	298.097	NC1=NC=NC2=C1N=CN2[C@H]3[C@H](O)[C@H](O)[C@@H](CSC)O3	388321	2457-80-9	439176	C00170	HMDB01173	5-METHYLTHIOADENOSINE	Amino acid	Amines and polyamines	5-methylthioadenosine (MTA)	4493385	4938213	4598629	4750634	4796391	5904557	4617470	5132497	4855899	5378179	4868468	4377972	4430374	4862369	5063331	3074096	3472389	4.14409e+06	3579675	4775730	896145	2206688	864258	1520046	1719141	1366764	2367044	3.60584e+06	2544941	2660266	1981192	1349733	2005629
332	107	15496	LC/MS Pos Early	100000103	3057	131.129	NCCCCNC(N)=N	194	2482-00-0	199	C00179	HMDB01432	AGMATHINE	Amino acid	Amines and polyamines	agmatine	20492800	36987928	8756402	37406660	43483728	13950870	29076532	20649966	29553914	11326838	8039967	17245748	11498626	3145298	13571406	1706351	11171301	5734537	16288426	11005262	10333977	92204056	60666684	14760701	110550832	88173128	122701160	90272728	127757080	96031696	11637649	11141177	4814994
333	329	1408	LC/MS Pos Early	49	3027	89.1073	NCCCCN	13837702	110-60-1	1045	C00134	HMDB01414	PUTRESCINE	Amino acid	Amines and polyamines	putrescine	45968376	46385028	41066356	47754680	38806088	46510080	35586848	43652464	37505968	36131240	47285520	32677248	37363988	41840584	40146488	28085312	27558496	34860136	27246948	30434332	17209208	31941168	17793310	32394996	37234312	23624408	32045412	40881384	34247212	34967456	28546604	23047308	31859660
334	351	485	LC/MS Pos Early	50	3355	146.165	NCCCCNCCCN	1071	124-20-9	1102	C00315	HMDB01257	SPERMIDINE	Amino acid	Amines and polyamines	spermidine		196134	111412	215334		293988	451233	192229	257383	228078		1047961			92711	3546638	4439047	10775297	22253774	11031796		90450			247835	160310	275061	226236	375678	278754
337	263	43530	LC/MS Pos Early	100002249	2385	145.133	O=C(C)NCCCCCN		32343-73-0	189087		HMDB02284		Amino acid	Amines and polyamines	N-acetyl-cadaverine	4741225	3118474	2112761	1767760	1739254	1258306	1373035	2024654	1124125	1.80026e+06	669595	745274	361595	445778	802669	1953364	2810202	1612498	2344768	1622920	739118	1498175	782850	651554	689247	473776	569281	1.02832e+06	718068	715865	467972	664543	574151
339	278	37496	LC/MS Pos Early	192	2230	131.118	CC(NCCCCN)=O	109095	18233-70-0	122356	C02714	HMDB02064		Amino acid	Amines and polyamines	N-acetylputrescine	27766046	16791198	21042208	13357107	14466582	16827164	18986148	21343850	15289614	24553248	17590236	21893308	11133418	13166941	17444548	47294920	64582108	43621148	37469672	40531596	4704910	6608998	4434673	5343104	5535000	5116828	6590602	8657717	7430630	7033622	5565845	3.92256e+06	6376025
340	292	43026	LC/MS Pos Early	100004035	1800	304.15	O=C([C@H](CCN[C@@H](CCN1[C@@H](CC1)[C@@](O)=O)C(O)=O)N)O	8058557	34441-14-0	9882882	C05324			Amino acid	Amines and polyamines	nicotianamine	569950	443500	535248	509220	608054	351101	741850	661648	633387	755963	922127	686886	506244	662697	529581	1.01607e+06	898967	726378	869249	816401	921508	840637	537591	833615	811869	727094	833764	704046	973563	769849	778498	748750	364797
343	1	57814	LC/MS Pos Early	100016038	3080	188.176								Amino acid	Amines and polyamines	(N(1) + N(8))-acetylspermidine	2526517	3096357	2129002	2731583	2617989	2946972	2368373	2455692	2134505	2129800	2645304	2109585	2778258	2799562	3012443	1737893	1779355	1994136	1437408	1910792	1022291	1844289	1143124	1707678	2081600	1501373	1977509	2564655	2.0881e+06	1905307	1859024	1644593	1823860
348	186	27727	LC/MS Pos Early	448	2667	613.159	O=C([C@@H](NC(CC[C@@H](C(O)=O)N)=O)CSSC[C@@H](C(NCC(O)=O)=O)NC(CC[C@@H](C(O)=O)N)=O)NCC(O)=O	58835	103239-24-3	65359	C00127	HMDB03337	GLUTATHIONE	Amino acid	Glutathione metabolism	glutathione, oxidized (GSSG)	8246894	8.02006e+06	8164072	7151643	6600198	8049636	6.8002e+06	6895762	5859900	6349343	5579775	6180211	4612728	4537367	5487802	5638166	7359082	6998692	6290294	5455340	531633	3520100	327488	1.91962e+06	2696823	1413008	3.42788e+06	6017415	3526244	3555744	1.02825e+06	558273	1430393
351	306	34592	LC/MS Pos Early	100001311	2085	290.135	O=C(NC(CC)C(NCC(O)=O)=O)CCC(C(O)=O)N	7993181	495-27-2	7018721		HMDB05765		Amino acid	Glutathione metabolism	ophthalmate	1407980	1149529	1152758	870815	557671	1239111	872950	1127422	676765	946279	758641	845845	610414	625264	1051619	1898191	1.77647e+06	1554004	1748147	1352988		198652		136864	192577	92966	283978	521278	387516	372385	123556		173413
353	144	35159	LC/MS Pos Early	100001437	2465	427.095	NC(C(O)=O)CCC(NC(CSSCC(N)C(O)=O)C(NCC(O)=O)=O)=O	3455404	13081-14-6	4247235		HMDB00656		Amino acid	Glutathione metabolism	cysteine-glutathione disulfide	22573000	20694880	15635503	21775660	19650312	16512831	12636865	17656956	12901132	11767948	17651516	12656184	14626876	14937461	18682004	10549640	9374428	10061091	9595250	9824618	1962874	9828168	1.80776e+06	6719158	8399562	4124486	8.08573e+06	13697157	9969475	10193316	4405349	3250688	6972072
354	145	35637	LC/MS Pos Early	278	2132	179.048	NC(C(NCC(O)=O)=O)CS	58762	19246-18-5	439498	C01419	HMDB00078	CYS-GLY	Amino acid	Glutathione metabolism	cysteinylglycine	1444074	1372688	1399845	1335480	1.53747e+06				241490	201678	1406205	1209798	1411790	1100790	1.14895e+06						1243448	1327644	1094348	1.46902e+06	1.57508e+06	214514	298001		226451	174518	944077	808920	854121
356	170	36738	LC/MS Polar	331	4121	275.089	O=C(O)C(N)CCC(NC(C(O)=O)CCC(O)=O)=O	83831	1116-22-9	92865	C05282	HMDB11737		Amino acid	Glutathione metabolism	gamma-glutamylglutamate	107841	126292	92272	87566	65876	86607	34815	46252	45009	37794	57910	56618	50703	96546	76089	64581	69167	100488	59593	61777		62352		39030	79958			58877	31800	39134	60193	61700	171286
357	171	2730	LC/MS Pos Early	1140	1430	276.119	O=C(N)CC[C@@H](C(O)=O)NC(CC[C@@H](C(O)=O)N)=O	133013	10148-81-9	150914	C05283	HMDB11738		Amino acid	Glutathione metabolism	gamma-glutamylglutamine	2076270	2274522	1548546	2.2437e+06	2141353	1864278	1400877	1666406	1350726	1216482	1525959	1145593	1982373	2210572	1690233	1160886	950669	1026958	943618	1007619	1885426	3080844	1900459	3477724	3478083	2387842	2854074	2992449	3365784	2640838	2346874	3477418	3525403
358	172	33949	LC/MS Pos Early	100001294	1535	205.082	O=C(O)[C@@H](N)CCC(NCC(O)=O)=O	145071	1948-29-4	165527		HMDB11667		Amino acid	Glutathione metabolism	gamma-glutamylglycine	6740186	6440832	4979210	5.36236e+06	5.00008e+06	5675369	4542292	5019772	3887158	4283278	6708693	5610810	5311427	5582586	6.44715e+06	6416170	6783713	7528898	5848714	7.29592e+06	2165134	3920866	1970069	3717618	3.83666e+06	2879278	3744264	5.34691e+06	4308627	4123605	3305500	4003162	4365095
359	173	18245	LC/MS Pos Early	1235	2740	285.119	O=C(O)[C@@H](N)CCC(N[C@@H](CC1=CNC=N1)C(O)=O)=O	5380197	37460-15-4	7017195				Amino acid	Glutathione metabolism	gamma-glutamylhistidine	678111	899236	604717	890561	1192073	765162	480216	586859	580420	333051	1123408	729078	1929778	1629691	1224776	180461	193564	260066	142078	266232	1375426	1657930	1209252	1591777	1816167	1177351	1536649	1288608	1518249	1304605	2444835	3271074	2575990
361	174	18369	LC/MS Pos Early	1268	2991	261.144	CC(C)C[C@@H](C(O)=O)NC(CC[C@@H](C(O)=O)N)=O	133115	2566-39-4	151023		HMDB11171		Amino acid	Glutathione metabolism	gamma-glutamylleucine	884484	1080420	810318	1119160	864756	1086311	756362	780977	677514	680447	740139	1161086	1293994	301255	1389286	608249	1119309	617779	1101283	888452		1456755	806718	462522	1520198	1432244	1528032	1737074	1.96928e+06	1828422	622410	646823	724487
362	169	33934	LC/MS Pos Early	100001262	2717	276.155	N[C@H](C(O)=O)CCCCNC(CC[C@@H](C(O)=O)N)=O	5378717	17105-15-6	7015685		HMDB03869		Amino acid	Glutathione metabolism	gamma-glutamyl-epsilon-lysine	935609	1065301	1.00974e+06	1011817	994961	767707	931530	916921	893908	782087	991937	946973	837459	857984	933812	1.00175e+06	1.03104e+06	907866	1023344	991769	888388	1507371	1.21217e+06	1.19185e+06	1501334	1.08628e+06	1.85734e+06	1600861	1717604	996298	1073678	1085436	928073
364	175	33422	LC/MS Neg	100000491	1825	293.114	O=C(O)[C@H](CC1=CC=CC=C1)NC(CC[C@@H](C(O)=O)N)=O	99868	7432-24-8	111299		HMDB00594		Amino acid	Glutathione metabolism	gamma-glutamylphenylalanine	261991	244691	282489	231761	215873	263585	259605	308831	199739	321657	316361	296801	345470	318153	342824	494513	489761	437189	401802	361604	38508	96392	39751	121175	137166	60946	124827	151406	106841	113146	121367	84265	143037
365	177	33364	LC/MS Pos Early	100001314	1750	249.108	CC(O)[C@@H](C(O)=O)NC(CC[C@@H](C(O)=O)N)=O	21403107	5652-48-2	76078708		HMDB29159		Amino acid	Glutathione metabolism	gamma-glutamylthreonine	28962186	36412176	20874732	51664624	39501028	31059026	17850140	23406796	12506961	13996530	15259991	13001977	19699788	20764168	29073510	3.42939e+06	2679302	5234537	2266880	4843713	155199136	93435368	209454240	107259520	142476288	124401128	108470104	80005672	110331640	88914728	92101720	87646728	74569144
367	178	2734	LC/MS Pos Early	1102	2518	311.124	OC(C=C1)=CC=C1C[C@@H](C(O)=O)NC(CC[C@@H](C(O)=O)N)=O	85142	7432-23-7	94340		HMDB11741		Amino acid	Glutathione metabolism	gamma-glutamyltyrosine	296523	263561	232957	229171	257565	62713	248822	162645	175285	254035	376991	248512	341803	385566	366975	302315	287538	261242	278620	339367		133593		174065	115602		164047	160775	144157		310109	537326	471230
369	94	1494	LC/MS Pos Early	1021	1044	130.05	O=C1CC[C@@H]([C@@](O)=O)N1	7127	98-79-3	7405	C01879	HMDB00267	5-OXOPROLINE	Amino acid	Glutathione metabolism	5-oxoproline	239069488	216844768	227664544	158825728	105882592	235271216	175973280	232442144	127167936	263037616	177331808	190065648	108165752	112153184	163095968	385691232	331022272	317133664	416301408	302384704	38058800	67812464	41278824	63922996	74752208	54531580	74901048	101298600	81592424	79493312	70340232	63533252	107094720
374	168	55015	LC/MS Pos Early	100010901	2784	276.155	O=C(N[C@@H](CCCCN)C(O)=O)CC[C@H](N)C(O)=O	58747		65254				Amino acid	Glutathione metabolism	gamma-glutamyl-alpha-lysine	307577	394763	301431	500355	423157	338181	275796	285828	163398	321322	223285	253161	251842	408231	395918	186581	277158	311572	348121	275756	721532	684524	537366	570588	760715	588398	640083	538618	747859	698290	753265	1097802	933209
375	176	54914	LC/MS Pos Early	100009231	1351	235.093	OC([C@H](CO)NC(CC[C@H](N)C(O)=O)=O)=O	18691889	5875-35-4					Amino acid	Glutathione metabolism	gamma-glutamylserine	2757803	3370495	1875807	3.69856e+06	2834496	2810628	1747869	2100711	1317898	1538194	1685863	1405163	2.08484e+06	2166260	2704222	1534379	1475740	1592921	1205111	1483729	9285096	6043116	12497381	7422610	10394518	6984271	7023865	5755312	7699294	5948954	7012977	6050224	5996646
377	180	48152	LC/MS Polar	572	2342	225.062	O[C@H]1O[C@H](CO)[C@@H](O)[C@H](O)[C@H]1O	71358	50-99-7	79025	C00031	HMDB00122	CPD-3607	Carbohydrate	Glycolysis	glucose	1234761984	1188865536	901825024	1148127744	1188299264	973336448	898916096	1019874432	954206336	810674688	1001615424	789521920	935931008	1103116160	935078720	713654912	610171392	578155968	589530304	588964032	162893216	894862720	217298416	375803840	469833696	410165856	700570752	1133072512	796347712	943907392	316542688	682444416	501467232
386	181	15443	LC/MS Polar	100000257	3233.3	193.035	O[C@@H]1O[C@H]([C@](O)=O)[C@@H](O)[C@H](O)[C@H]1O	58552	207300-70-7	444791	C00191	HMDB00127	GLUCURONATE	Carbohydrate	Glycolysis	glucuronate	400771	385504	562981	383420	382823	405357	434428	301373	585361	360949	333521	482845	615332	440140	302671	512775	389557	532974	315936	784541	446613	366394	612084	392448	481695	506533	670381	490017	370705	420195	550024	326669	335601
388	225	527	LC/MS Polar	482	1468.8	89.0244	CC(O)C(O)=O	592	79-33-4	612	C00186	HMDB00190	L-LACTATE	Carbohydrate	Glycolysis	lactate		2370978	2354476	1072174	1650836	2303201	2315803	2095342	1178046	2402739	2217563	2526568	1853261	1783936	2422976	4729692	3781787	3278424	3242636	3216995		1087074			1246123		1123437	1152078		606276		386174
391	336	48990	LC/MS Polar	823	1083	87.0088	CC(C(O)=O)=O	96901	127-17-3	1060	C00022	HMDB00243	PYRUVATE	Carbohydrate	Glycolysis	pyruvate	838839	538042	444038	511383	489162	470695		431391	401514	330274	479843	487440	574381	840816	735246					243689		539916	541016	714193	333404	928850	469678	491180		410266	1255204	1169265	1461059
398	137	1564	LC/MS Pos Early	1124	915	210.061	OC(CC(CC(O)=O)(O)C(O)=O)=O	305	77-92-9	311	C00158	HMDB00094	CIT	Carbohydrate	TCA cycle	citrate	102369224	103357264	73821520	93042576	81351024	87395464	68133592	84166528	68450856	64833208	90055096	56838852	77183752	73904880	74345840	47457044	46123764	49561584	52392192	44773980	64799508	86796544	62700440	69581200	77458128	58072256	66986788	83747368	76699600	67907056	59177716	56479400	65700024
399	101	46173	LC/MS Neg	100001359	580	173.009								Carbohydrate	TCA cycle	aconitate [cis or trans]	49658444	50793912	63504608	79763832	55546728	73483864	26290386	54713144	28819410	20419164	16944350	18917612	25327868	16786332	24246082	10338211	12522451	14574127	17299268	15285385	24356644	43392560	34663036	30059368	41817336	31142134	35560096	45015648	40414460	40680368	24572796	27110440	26252640
404	220	12110	LC/MS Pos Early	1206	773	210.061	OC(C[C@@H]([C@H](O)C(O)=O)[C@@](O)=O)=O	1161	20226-99-7	1198	C00311	HMDB00193	threo-ds-iso-citrate	Carbohydrate	TCA cycle	isocitrate	4786068	4940995	3.72762e+06	4567025	4127978	4558657	3542383	4228610	3373198	2368139	1.96515e+06	2420737	3325197	3009979	3648874	1080608	1171870	1483230	1855997	1685568	2512014	3642380	2204618	3021946	3039147	1825481	2800324	4248007	3021507	3107384	2125876	2311156	2804893
405	114	528	LC/MS Polar	93	2700	145.014	O=C(C(O)=O)CCC(O)=O	50	305-72-6;328-50-7;22202-68-2	51	C00026	HMDB00208	2-ketoglutarate	Carbohydrate	TCA cycle	alpha-ketoglutarate	106683592	82964096	53961240	62535904	75833328	43015520	68152552	56542496	60006448	57052380	80831984	54865532	88313184	113833064	94938192	45518188	38308704	27921984	21612744	25868584	40414180	58430696	54613176	46882932	50741080	47181284	47685496	45299880	54397920	49951144	131596336	135448096	122050824
406	355	1437	LC/MS Neg	252	603	117.019	OC(CCC(O)=O)=O	1078	110-15-6	1110	C00042	HMDB00254	SUC	Carbohydrate	TCA cycle	succinate	78282472	92168216	96933816	92388576	80151872	94346400	121039752	105567784	104549272	134979760	109700544	116972888	116775488	66320524	118288744	70964048	141285104	89338552	144914208	127104016	32192954	59049388	38026968	42836864	58139040	49964688	63196304	70283064	63189604	63445208	68606072	49832744	59716752
407	166	1643	LC/MS Polar	330	3084	115.004	OC(/C=C/C(O)=O)=O	10197150	100-17-8	444972	C00122	HMDB00134	FUM	Carbohydrate	TCA cycle	fumarate	93805728	75238240	85559008	90630160	87440208	103927072	83062144	84763992	75348712	77768184	111258416	103873088	145018416	119663248	138906832	67991328	75886512	77241016	79559216	83295864	77099088	117571608	97849560	92409552	118464344	113738000	123004032	100281760	122982896	117936464	127775248	112936840	105886272
408	234	20676	LC/MS Polar	100000707	2510	115.004	O=C(C=CC(O)=O)O	392248	110-16-7	444266	C01384	HMDB00176	MALEATE	Carbohydrate	TCA cycle	maleate	2405462	2340094	2070102	1783434	1840755	2317530	2726200	2538671	2518119	2797155	2880798	3042637	3167252	2823592	3.4946e+06	3233522	3.06207e+06	2788007	2716844	2926500	3609484	3.04523e+06	3.17956e+06	3.54235e+06	3.11672e+06	3290112	3453086	3.20083e+06	3002352	2791242	3218237	2868090	3205066
409	233	1303	LC/MS Neg	409	615.6	133.014	OC(C(O)=O)CC(O)=O	510	6915-15-7	525	C00149	HMDB00156	MAL	Carbohydrate	TCA cycle	malate	822870272	773806528	773826816	857178240	861905408	839283072	851928128	859180992	774531776	870183488	1082393344	976358656	1303890816	1117148032	1236693120	773496064	689178432	817667520	805321920	852874304	731387136	995053952	807309632	1039672640	995609792	937021440	953265216	892276224	1035311424	939523200	981239168	796650880	918883072
423	348	53237	LC/MS Polar	100002619	2255	209.067	OCC([C@@H](O)[C@H](O)[C@H](O)[C@H](O)CO)=O	4573620	3019-74-7	5459879		HMDB03219		Carbohydrate	Calvin cycle and pentose phosphate	sedoheptulose	16910786	19196646	14063496	19852362	25093444	16958412	14847983	15752998	14248472	14459392	24793754	18264832	23017432	23654748	24375278	16246920	18694260	18569504	16437675	18432064	12675995	17256116	9953474	12748706	17098852	14064167	17993848	22075032	18858068	19155640	18968686	17429912	17502918
426	312	20694	LC/MS Neg	100000841	603	88.988	O=C(O)C(O)=O	946	144-62-7	971	C00209	HMDB02329	OXALATE	Carbohydrate	Photorespiration	oxalate (ethanedioate)	33844096	46430064	42688424	58147056	67119896	65724268	71945848	62867800	85330976	65262068	19703918	23772432	47635556	31270432	29654600	7107806	8.26771e+06	12420375	3663641	20303984	92996408	64633920	106402488	78607656	82552288	116496280	97157736	68633808	80250640	84068976	123592848	54840192	71911352
430	187	1572	LC/MS Polar	1052	2070.4	105.019	O=C(O)C(O)CO	732	600-19-1	752	C00258	HMDB00139	GLYCERATE	Carbohydrate	Photorespiration	glycerate	199521968	155676880	109405472	179658736	253309744	145353872	176643008	140709696	193291184	134090272	229460544	159031200	350490720	312306144	243355568	117877184	108727144	133571232	101957432	145976912	155689680	222637328	173903312	193326592	211656416	185067360	243938880	239067632	223533200	225610864	249792128	307134272	276807200
439	161	20699	LC/MS Polar	100000846	1491	167.056	OCC(O)C(CO)O	13835932	149-32-6	222285	C00503	HMDB02994	2-C-METHYL-D-ERYTHRITOL-4-PHOSPHATE	Carbohydrate	Amino sugar and nucleotide sugar	erythritol	108489648	82586968	65744648	86121768	47785300	87259056	58674264	74722992	45868284	62698664	95452152	70509296	69163368	57922028	83221472	55874592	42556164	56099512	52816424	49410712	9940744	15767483	11798431	15842950	22350488	16100862	27788532	37492888	28466898	33179346	21891214	12304113	30509814
440	162	42420	LC/MS Polar	100001320	2186	135.03	OC[C@@H](O)[C@@H](O)C(O)=O	2061231	88759-55-1	2781043		HMDB00613		Carbohydrate	Amino sugar and nucleotide sugar	erythronate*	40544568	32530574	38995148	30000612	23340552	37631128	28117258	34280416	23052586	42764512	37724872	39803180	23533736	27773408	34694548	75925264	76812256	72676256	75880464	59552164	10979589	12340295	11797913	12079091	14215061	11461841	15745798	19069012	18893792	15226095	16845384	10569568	16830700
450	264	15741	LC/MS Polar	1212	4052	300.049	O[C@H]1[C@H](O)[C@@H](CO)O[C@H](OP(O)(O)=O)[C@@H]1NC(C)=O	389323	31281-59-1	440364	C04256	HMDB01367	N-ACETYL-D-GLUCOSAMINE-1-P	Carbohydrate	Amino sugar and nucleotide sugar	N-acetyl-glucosamine 1-phosphate	1635283	2531438	1041714	3023491	1983974	1407442	2049455	1783600	2473065	977828	1815977	2690953	2427278	939023	1.95534e+06	265815	1418888	1336061	1430156	2253998	1146543	3598680	2192755	1431128	3307947	2450021	3498877	3787622	3009404	3145498	1509117	1177537	1315399
451	265	15107	LC/MS Polar	1213	4114	300.049	O[C@@H]1O[C@H](COP(O)(O)=O)[C@@H](O)[C@H](O)[C@H]1NC(C)=O	8216065	102029-88-9	439219	C00357	HMDB02817	N-ACETYL-D-GLUCOSAMINE-6-P	Carbohydrate	Amino sugar and nucleotide sugar	N-acetylglucosamine 6-phosphate	1165122	1067197	847262	416398	129216	849261	396746	563012	273767	536801	319002	280125	37612	109634	99587	754843	622908	539605	565802	374400
455	340	27731	LC/MS Polar	100001007	2425	165.041	OC([C@H](O)[C@H](O)[C@H](O)CO)=O	4574162	5336-08-03	5460677	C01685	HMDB00867		Carbohydrate	Amino sugar and nucleotide sugar	ribonate (ribonolactone)	29860304	27400740	27390574	23642656	19204334	23459532	21653796	25220272	19217064	28988238	23126120	29540512	18820820	22176868	22323776	56244556	52977132	63487372	53644488	45754724	5829767	11940704	6.55027e+06	8880965	10989553	7714422	13709770	17192808	11925769	14551044	9368249	9751481	11451628
456	341	1471	LC/MS Polar	914	1508.2	195.051	O=C[C@@H]([C@@H]([C@@H](CO)O)O)O	4470639	50-69-1	5779	C00121	HMDB00283	RIBOSE	Carbohydrate	Amino sugar and nucleotide sugar	ribose	129956264	117368240	83579680	110386648	86638336	107261920	68106120	88015704	63057476	66034848	76683936	63357640	69661920	89435776	90530056	91754080	62154816	69614640	73804784	55375016	35254120	57697660	35058704	71866968	80112848	43151156	66448356	94519880	86031264	79187888	44630228	34513136	58646344
460	375	32344	LC/MS Polar	1096	3950	565.048	OC1C(N(C=CC2=O)C(N2)=O)OC(COP(O)(OP(OC(C(C(O)C3O)O)OC3CO)(O)=O)=O)C1O	8308	117756-22-6	8629	C00029	HMDB00286	UDP-GLUCOSE	Carbohydrate	Amino sugar and nucleotide sugar	UDP-glucose	5005448	4207268	3593608	4221271	3292863	4154790	2187437	2.74922e+06	2097991	3001176	4824893	2950375	3462283	2759995	3135637	2306033	2152521	3293238	2397069	3675822	709684	1841009	846764	1613525	1847561	1.2953e+06	2777211	2232011	1904313	1628968	1455548	1047068	1900177
462	376	35162	LC/MS Polar	1249	3708.7	606.074	O[C@]1([H])[C@@](O)([H])[C@](COP(O)(OP(O)(O[C@H]2[C@H](NC(C)=O)[C@@H](O)[C@H](O)C(CO)O2)=O)=O)([H])O[C@]1(N(C=C3)C(NC3=O)=O)[H]	17215931	91183-98-1	445675	C00043	HMDB00290	UDP-N-ACETYL-D-GLUCOSAMINE	Carbohydrate	Amino sugar and nucleotide sugar	UDP-N-acetylglucosamine	41285784	45618952	31024904	36050164	35774516	35303416	22606064	27967330	23083674	23038872	29070838	22286752	25794816	30691820	29288366	24597248	21810172	28626058	19182816	20679424	10362048	24624920	8760748	22001092	22430516	14191054	20044936	25719248	26241868	20292320	13741993	17429348	21355736
469	374	15860	LC/MS Polar	100000298	4000	565.048	O[C@H]([C@@H]1O)[C@@H](O[C@@H]1COP(OP(O[C@H]([C@H](O)[C@H]2O)O[C@H](CO)[C@@H]2O)(O)=O)(O)=O)N(C=CC3=O)C(N3)=O	17069	2956-16-3;91183-98-1;137868-52-1	18068	C00052	HMDB00302	UDP-GALACTOSE	Carbohydrate	Amino sugar and nucleotide sugar	UDP-galactose	1406235	1.58431e+06	1184962	1217321	608892	945623	795422	900330	649358	655195	911613	600378	632086	862090	829908	714087	705264	953840	749851	824482	103450	498605	152097	388596	483740	275834	404894	679498	562233	568992	206635	215569	458683
472	118	48255	LC/MS Polar	100006115	2700	165.041								Carbohydrate	Amino sugar and nucleotide sugar	arabonate/xylonate	41458400	40220840	34684960	24452874	21646824	51740108	45378248	53078068	40114040	64490240	30789174	38517436	17072090	22517996	19118956	114907760	107035616	115852760	100410664	92425032	3.17939e+06	10083554	4263958	4391342	11058005	6799059	14107102	18729104	9647787	14637527	11553133	2411643	8845329
475	117	48885	LC/MS Polar	100006430	1932.4	151.061				6912	C01904		CPD-355	Carbohydrate	Amino sugar and nucleotide sugar	arabitol/xylitol	1152884864	1281051392	1017795584	1272024704	978811584	952258304	872011968	1015805312	801665920	691286016	991834176	847352640	1022307328	1180892032	1247354624	503889184	509454432	504283072	509085888	458865632	246059696	766703168	213497056	687684672	770375232	406243552	636208128	1098189184	814833920	838569088	570455296	604494848	1009281280
476	267	48149	LC/MS Pos Early	1215	1212	336.14	O[C@H]1[C@H](O)[C@@H](CO)O[C@@H](NC(CC(N)C(O)=O)=O)[C@@H]1NC(C)=O	21403014	2776-93-4	123826	C04540	HMDB00489		Carbohydrate	Amino sugar and nucleotide sugar	N-acetylglucosaminylasparagine	463156	421567	289818	393743	344087	333079	233959	292429	215240	240122	367508	256530	393189	326940	363851	167638	143239	145101	179288	178773	500240	431297	565780	353639	416755	507383	377064	400302	556962	554241	564800	708727	479783
477	266	46539	LC/MS Pos Early	100006435	715	222.097				24139		HMDB00215		Carbohydrate	Amino sugar and nucleotide sugar	N-acetylglucosamine/N-acetylgalactosamine	81291968	83109664	57804692	103255200	91573104	82820856	61492704	70713168	62339816	54640952	79069128	51847900	100060416	113231728	91966600	28885916	25943240	32882128	23127648	37069120	280815424	153672944	362676512	193267568	192315920	199166640	164195216	124166528	164970976	163228352	271935136	321872704	165269136
478	342	48340	LC/MS Polar	100006122	1400	149.046				5289590			D-XYLULOSE	Carbohydrate	Amino sugar and nucleotide sugar	ribulose/xylulose	1283043	1571748	1169710	1.35514e+06	1406967	1701265	1193457	1240617	827400	1421598	1592284	1254909	1389662	1941400	1758223	1457234	1.35406e+06	1531100	1307546	1364680	774361	1175941	805729	948875	1343679	1159801	1613619	1400915	1.44874e+06	1564182	888442	1325365	1173606
487	133	37112	LC/MS Polar	100001859	3191.2	225.062	O[C@@H]1[C@@H](O)[C@H](O)[C@@H](O)[C@@H](O)[C@@H]1O	10254647	643-12-9		C19891	HMDB34220	CPD-8052	Carbohydrate	Inositol metabolism	chiro-inositol	3115295	4653227	3807795	3295676	3492242	3033673	3716329	2573145	2.93555e+06	2459992	3365762	2448267	2508485	2536986	2513240	2152172	2086612	2498479	1448695	1.93269e+06	1898260	2656534	1.80546e+06	1774409	4250116	3380484	2576337	3.01121e+06	2956160	3.40735e+06	3041223	2167356	3141986
491	247	1124	LC/MS Polar	363	3506.3	225.062	O[C@@H]1[C@@H](O)[C@H](O)[C@H](O)[C@H](O)[C@H]1O	10239179	87-89-8	892	C00137	HMDB00211	MYO-INOSITOL	Carbohydrate	Inositol metabolism	myo-inositol	14397305	19114082	13440661	13005989	12620231	10472327	12539170	13570142	11554948	11877242	18982654	11983622	10256409	18700736	15085266	16505347	16436997	16520165	12624742	13576938	7.06778e+06	11005805	5.53043e+06	10997983	11720178	7.0763e+06	5409107	11065282	11535368	10765801	6.78906e+06	10175459	11233754
497	346	32379	LC/MS Polar	100001215	3468	225.062	O[C@@H]1[C@H]([C@@H]([C@H]([C@@H]([C@H]1O)O)O)O)O	10254646	488-59-5	892	C06153	HMDB06088	CPD-8050	Carbohydrate	Inositol metabolism	scyllo-inositol	5.74089e+06	6073186	4.25141e+06	5495966	5088435	4378994	3450415	3.10417e+06	3882218	3.92704e+06	6942016	4928824	6796440	5767129	5317734	5.22361e+06	4960078	5.46596e+06	4.48509e+06	4412283	1.50961e+06	3445032	1511323	2.02118e+06	3.80099e+06	1334008	3164389	4.46693e+06	2.94919e+06	3090613	2628514	2797939	3064035
506	66	43805	LC/MS Polar	100000095	2706.7	237.062	OC1C(O)C(C(CO)O)OC(O)(C(O)=O)C1	3826376	103404-70-2	4636210			KDO	Carbohydrate	Sucrose, glucose,fructose metabolism	3-deoxyoctulosonate	1036835	1322205	1040522	1247106	892598	713448	528670	664546	545661	577372	880338	923327	886736	788183	917505	746129	838234	1121507	672489	774581	377408	647207	593176	444845	686441	607163	556022	616590	680488	425848	763676	817488	689199
509	163	27722	LC/MS Neg	100001042	780	119.035	O[C@H]1[C@@H](O)[C@H](O)OC1	84990	583-50-6	94176	C01796	HMDB02649		Carbohydrate	Sucrose, glucose,fructose metabolism	erythrose	4901859	2892866			4688968	3600127	3476652					1696681	4746551		633719						9432549	5465181	12088781	6029310	7021964	6501831	4863545	4494621	6752392	6474132	8517311	9285741	4482925
511	165	48195	LC/MS Polar	878	2065	225.062	OC[C@@]1(O)O[C@H](CO)[C@@H](O)[C@@H]1O	5764	57-48-7	5984	C00095	HMDB00660	Fructose	Carbohydrate	Sucrose, glucose,fructose metabolism	fructose	238235680	257705264	272523552	161513152	61056004	258154864	179086304	262725472	107237168	334482560	188466336	209959504	54828540	69962688	145050944	583978496	493161152	497504224	617626624	424232832	10233760	20274558	11575087	21121970	29510382	16044679	33185706	59327252	30616538	35191152	21601136	10787840	31473116
526	238	46142	LC/MS Polar	100001740	2320	181.072	OCC(O)C(O)C(O)C(O)CO	440		5780	C00794	HMDB00247	SORBITOL	Carbohydrate	Sucrose, glucose,fructose metabolism	mannitol/sorbitol	5470110208	4756500992	3822588928	4514241536	3521352704	4390348288	3628941312	4336751104	3434743296	3780558080	3892550912	3463084800	3150663936	3427797504	3496660992	3549702400	3503681024	3264093952	3442565888	3369249536	2336008448	2753957888	2501441024	2941088512	3425383168	2494940928	3162534400	3807038208	3410951680	3507700736	2405556480	2243565312	2739240448
532	236	15586	LC/MS Polar	913	3329.4	387.114	O[C@@H]1[C@H]([C@H](O[C@@H]([C@H]1O)CO)O[C@H]2[C@@H]([C@H]([C@H](O[C@@H]2CO)O)O)O)O	388469	6363-53-7	10991489	C00208	HMDB00163	MALTOSE	Carbohydrate	Sucrose, glucose,fructose metabolism	maltose	10522106	7614719	5701322	6327997	11255537	6826162	5.69479e+06	5727411	6073306	5222189	14391667	7765214	6524922	8579434	8594261	3393859	3943130	4405458	2916898	3573973	1471315	2942138	1764524	4456306	5717451	1883872	2870205	4197774	3703191	3113878	1664470	513131	2368749
535	237	44688	LC/MS Polar	100000276	4286.4	549.167	O[C@H]1[C@H](O)[C@@H](CO)O[C@H](O[C@@H]2[C@@H](CO)O[C@H](O[C@@H]3[C@@H](CO)OC(O)[C@H](O)[C@H]3O)[C@H](O)[C@H]2O)[C@@H]1O	388669	1109-28-0	439586	C01835	HMDB01262	MALTOTRIOSE	Carbohydrate	Sucrose, glucose,fructose metabolism	maltotriose	2887164	2592373	2516707	1220418	1805996	2048432	1061223	1261520	818677	1385228	5934518	2677852	802850	1958648	2477214	2262754	2149447	2174986	1556448	1663192	376352	101550	191149	597917	412737			166808		101014	205572		275135
539	239	48153	LC/MS Polar	803	2200	225.062	O[C@@H]1C(CO)O[C@@H](O)[C@@H](O)[C@H]1O	141983	3458-28-4	18950	C00159	HMDB00169	L-mannose	Carbohydrate	Sucrose, glucose,fructose metabolism	mannose	13887153	15336542	11849811	11069845	13104965	14797462	11189568	13126163	11201157	16898304	16016608	13830773	11928223	15182722	13296146	16892440	18767188	23242426	19594128	18213624	5868102	8836505	5373216	6623987	7292366	8383485	10351060	10085201	8147054	9961080	11031100	13381426	12382991
559	367	15573	LC/MS Polar	915	3495	387.114	O[C@H]1[C@@H]([C@H](O[C@@H]([C@@H]1O)O[C@H]2[C@H]([C@@H]([C@H]([C@@H](O2)CO)O)O)O)CO)O	7149	6138-23-4	7427	C01083	HMDB00975	TREHALOSE	Carbohydrate	Sucrose, glucose,fructose metabolism	trehalose	104304400	125735152	149170512	130912400	65820680	121139936	31204564	52916920	28351520	32412120	47095824	37457804	21414702	49435120	39148816	26440570	14566302	22365944	11497152	16773037	215041904	150046560	266084160	273245216	317715968	200619200	183778576	145530176	200419472	98476944	117072880	47887072	139580720
580	96	15442	LC/MS Neg	100000341	583.9	275.017	O=P(OC[C@H]([C@@H](O)[C@H](O)[C@@H](O)C(O)=O)O)(O)O	82615	921-62-0;53411-70-4	91493	C00345	HMDB01316	CPD-2961	Carbohydrate	Sucrose, glucose,fructose metabolism	6-phosphogluconate	876756	712919	1571046	461139	162627	1028491	676190	796383	302614	513308	63649	204539			81466	352788	432554	422093	817948	290869			25652		95965			74674		46497
581	179	587	LC/MS Polar	338	2922	195.051	OC([C@H](O)[C@@H](O)[C@H](O)[C@H](O)CO)=O	10240	527-07-1	10690	C00257	HMDB00625	GLUCONATE	Carbohydrate	Sucrose, glucose,fructose metabolism	gluconate	152565568	191287680	147485248	195579920	184513520	172358432	111155264	133377640	118476976	111322792	575751104	290581376	334537952	503080480	438960736	263542224	156953248	151877536	169522448	154461520	16726179	117569872	32205388	94535640	108304888	61640360	109039680	177199568	119428288	129184344	71544336	77159872	168079504
591	136	47076	LC/MS Polar	100006438	2600	129.019								Carbohydrate	C5 branched dibasic acid metabolism	citraconate/glutaconate	2795233	2862075	3051075	3608735	2904885	7395932	6942983	8697710	7235851	8757361	2311700	2847479	2645257	2551342	2719554	7841284	6887881	8786398	5532208	8.04509e+06	2778430	2642620	2651532	2137042	2584257	5902185	6422558	6201887	5942039	5137076	2698680	2262811	2296070
613	315	1361	LC/MS Neg	980	5521	241.217	O=C(O)CCCCCCCCCCCCCC	13249	1002-84-2;10002-84-2	13849	C16537	HMDB00826		Lipids	Free fatty acid	pentadecanoate (15:0)	78950592	60606864	37718744	28304750	40656264	32396798	41993560	47291544	41032164	34336172	35203612	27758820	35320216	27567494	41658764	45894280	48842568	27943788	41125404	36790548	8706585	26062680	13421799	30718322	19924296	11984791	20158156	31596592	18626670	18770688	15312351	14820894	21045886
616	240	1121	LC/MS Neg	891	5731	269.249	O=C(O)CCCCCCCCCCCCCCCC	10033	506-12-7	10465		HMDB02259		Lipids	Free fatty acid	margarate (17:0)	42221524	29403822	19542546	13616216	19866434	18971500	28963372	29804556	23548604	21363032	18683228	13835185	15559200	13839790	24976636	29740910	35268880	17997052	29388904	32889606	7356518	16034925	10197874	16533225	9261580	7526827	8804113	11565085	9241968	13593346	11630197	9397751	10192046
632	313	33447	LC/MS Neg	452	5475	253.217	CCCCCC\C=C/CCCCCCCC(O)=O	393216	373-49-9	445638	C08362	HMDB03229	CPD-9245	Lipids	Free fatty acid	palmitoleate (16:1n7)	28168652	25357568	14148021	13655870	17534622	14190514	16153095	17788164	15860471	14423617	18248748	13842980	16331935	15280613	19175982	19468736	19270500	16123945	16690137	15867348	5867626	10880887	7610469	15060793	11814173	7631835	9375627	11749435	9846612	8.26952e+06	8656600	8593793	11742144
635	7	33971	LC/MS Neg	100001278	5555	267.233	O=C(O)CCCCCCCC/C=C\CCCCCC	4471860	29743-97-3	5312435		HMDB60038		Lipids	Free fatty acid	10-heptadecenoate (17:1n7)	31638472	22444938	13508629	7873314	13677950	10363972	15050354	17790424	14649255	11149517	10554951	7497094	9226287	7834491	10943024	13670310	14199120	10045440	10523621	11378529	1725280	5313541	2440255	6897071	3.93288e+06	2338194	3737826	7060625	4.08511e+06	3413772	2384460	2546163	4798044
638	304	52285	LC/MS Neg	100008930	5655	281.249								Lipids	Free fatty acid	oleate/vaccenate (18:1)	390361280	248656480	169775280	102069688	156164928	153099344	231718384	287320224	209766224	174685392	118578192	90732896	121269552	105825464	207354688	245649184	243368912	158776896	222401504	202583456	33753048	75967408	45271412	120862392	50981484	36114876	50605736	87787056	52801484	67755728	49705400	50772412	67986872
644	160	1552	LC/MS Neg	1087	6355.6	337.311	OC(CCCCCCCCCCC\C=C/CCCCCCCC)=O	7924	112-86-7	5281116	C08316	HMDB02068		Lipids	Free fatty acid	erucate (22:1n9)	228588	97833	146803	92057		85507	210072	230730	181635	59761	85889	134121	97049	106266	161613	326355	253711	148929	293302	232707		39439	52827	77011			37397	56028		62273	33626	23234
648	205	57652	LC/MS Neg	100009394	5398	251.202	CCCCC/C=C\C/C=C\CCCCCC(O)=O	13628094	28290-73-5			HMDB00477		Lipids	Free fatty acid	hexadecadienoate (16:2n6)	5327502	4388534	2561225	1.59514e+06	3026582	2174883	3032312	2875515	2625723	2653015	2686205	2007678	1457572	1674730	2106286	3685755	3.39513e+06	3.34662e+06	3712577	2878048	210954	809480	295496	1369523	833027	414482	732525	1305652	844725	763083	423779	434627	754849
650	230	1105	LC/MS Neg	180	5535	279.233	OC(CCCCCCC/C=C\C/C=C\CCCCC)=O	4444105	60-33-3	5280450	C01595	HMDB00673	LINOLEIC_ACID	Lipids	Free fatty acid	linoleate (18:2n6)	2253423360	1806037632	1092119424	720045888	1161343872	796324032	1373184256	1406879232	1290439680	1143664384	991225472	722452224	909138752	724245632	995458496	1629504000	1707782528	1430367232	1401888128	1362641536	59179536	356027712	84339960	582872256	246969536	138373568	254203184	681476352	298498272	268511072	108269912	136863312	330448320
654	231	34035	LC/MS Neg	100001337	5450	277.217	O=C(O)CCCCCCC/C=C\C/C=C\C/C=C\CC	4444437		5280934	C06426	HMDB03073	CPD-8117	Lipids	Free fatty acid	linolenate (18:3n3 or 3n6)	119189264	99524424	57085108	35391080	67787120	49856856	89294800	92430784	86067008	81571232	82766792	59404600	73794992	62886560	62039328	187774432	202249168	179018336	188528272	169253808	2284238	15759764	2508309	19572488	10529219	6672407	12341959	31578712	15644788	15848868	6286703	6928879	18868354
656	152	17805	LC/MS Neg	1231	5730	307.264	O=C(O)CCCCCCCCC/C=C\C/C=C\CCCCC	4944228	2091-39-6	6439848	C16525	HMDB05060		Lipids	Free fatty acid	dihomolinoleate (20:2n6)	3904059	2356883	1751754	971772	1290047	1416504	2771168	3.11773e+06	2351263	1781663	1329840	1124717	1158730	1208758	2802859	3311822	3693909	1917907	2773744	3411416	333148	957182	445362	1.32875e+06	475661	326780	367260	643638	551503	785751	634855	627723	743085
657	153	35718	LC/MS Neg	100001739	5596	305.249	CC\C=C/C\C=C/C\C=C/CCCCCCCCCC(O)=O	4471954	17046-59-2	5280581	C03242	HMDB02925	CPD-8120	Lipids	Free fatty acid	dihomolinolenate (20:3n3 or 3n6)	235003	184015	194157		100291	76021	426710	493923	425755	241530	181978	117637	160605	107511	280703	1524406	1605589	961870	1472226	1443133				171452
667	53	52281	LC/MS Polar	100008928	1258	103.04								Lipids	Fatty acid, hydroxy	2-hydroxybutyrate/2-hydroxyisobutyrate	390844	504800	348962	515598	527967	563379	372428	398174	334914	719797	592669	752482	364263	391339	424084	488336		353285	415246	821171	108875		327568			625446	479096	461371	635965		596885		615855
669	69	542	LC/MS Polar	254	1475	103.04	CC(O)CC(O)=O	428	625-72-9	441	C01089	HMDB00357	Hydroxy-Butyrates	Lipids	Fatty acid, hydroxy	3-hydroxybutyrate (BHBA)	987438	1404237	1134220	929272	860335	932684	896169	1323070	996175	1349963	1225358	1346993	1.01835e+06	254905	1148545	2069595	1682827	1062796	1659486	1489719		182416		596487	581022	456084	421056	753097	418601	679736	371343
671	54	52294	LC/MS Pos Early	100002070	958	166.071	O=C(O)CCC(O)C(O)=O	42	40951-21-1	43	C02630	HMDB00606	CPD-381	Lipids	Fatty acid, hydroxy	2-hydroxyglutarate	1109769	1391160	1.37732e+06	1025443	1206361	1364423	1484833	1353540	1476439	1847992	1395625	1484979	1.31913e+06	1376553	1.36036e+06	1242114	1404485	1402962	1572234	1281319	784058	826237	842971	812843	847283	921861	1065508	992593	856678	939085	1195370	1309612	1396871
674	72	53230	LC/MS Neg	100006367	1725	131.071	CCCC(O)CC(O)=O	133518	10191-24-9	151492				Lipids	Fatty acid, hydroxy	3-hydroxyhexanoate	158563	137098	114417	95158	55787	104324	167365	244496	128135	142713	91120	102843	55830	51827	76045	140190	224587	120269	226638	153723		25828		32797	26703	22328		36096		52566	27159		44335
731	98	57623	LC/MS Neg	100002791	5274	293.212	O=C(/C=C/C=C\CCCCC)CCCCCCCC(O)=O	8014803	54232-59-6	9839084	C14766			Lipids	Oxylipins	9-KODE	76103480	58995416	30495278	40945120	28555952	32859138	35096876	40893180	29780742	31342040	14632462	7452439	14829042	10469125	16456904	7736967	12109990	10459291	13688667	13272788	8619712	16826412	16430771	13238687	15736696	13835447	12325816	10482665	13577220	14807429	10908520	11048823	17762364
768	303	57687	LC/MS Pos Early	100015962	2186	160.133	C[N+](C)(C)CCCCC([O-])=O	34236878						Lipids	Fatty acid, Amino	N-trimethyl 5-aminovalerate	4368173	4716097	4313098	3855074	4651348	4496971	3.56337e+06	4610028	3420177	3195289	4684451	3720506	5007578	5468218	5220271	3512576	3.11799e+06	3763691	3207020	3292564	4176571	4141200	4067273	4631221	3990243	3791449	4182086	4889766	5087019	4577629	4344087	4978355	4816057
769	235	15872	LC/MS Polar	818	3447	103.004	O=C(O)CC(O)=O	844	141-82-2;26522-22-85-0	867	C00383	HMDB00691	MALONATE	Lipids	Fatty acid, Dicarboxylate	malonate	13906838	15452045	11581302	14789786	16759848	14594229	13561775	16707732	14690146	12368607	36634228	33806368	36706984	31547540	34494224	23005600	24581012	23868216	24638752	25886224	9899434	7787850	6986551	11600889	9730581	8232780	12773465	15100675	12422710	10774295	24047948	18898460	26967344
771	185	396	LC/MS Polar	339	2900	131.035	OC(CCCC(O)=O)=O	3618533	110-94-1	743	C00489	HMDB00661	GLUTARATE	Lipids	Fatty acid, Dicarboxylate	glutarate (pentanedioate)	2108163	1810824	2322795	2397102	1814491	2330722	2271007	2965281	2.06763e+06	2757850	2164420	2519425	2955287	3086055	2884720	3597607	3444579	3419248	3129538	3005184	1182331	1274918	826048	1348568	1658509	888392	1123096	1460345	1571288	1426816	1553040	1243626	1534909
772	79	54676	LC/MS Polar	100010834	2832	145.051		11781				HMDB00752		Lipids	Fatty acid, Dicarboxylate	3-methylglutarate/2-methylglutarate	1.02964e+06	601650	678419	712104	495287	544485	577186	875865	918344	556636	388697	554828	972918	692119	524342	435248	378949		196577	217833	777620	1.14318e+06	682902	443748	959220	1.13655e+06	784039	768621	1.03455e+06	815975	955858	1.40051e+06	1.22222e+06
778	354	15730	LC/MS Polar	100000016	2577.6	173.082	OC(CCCCCCC(O)=O)=O	10025	505-48-6	10457	C08278	HMDB00893	CPD0-1264	Lipids	Fatty acid, Dicarboxylate	suberate (octanedioate)	1530305	1340880	729918	790756	619940	937552	697075	809453	545485	824922	332399	323280		556932	440120	399005	342138	512736	544132	369137	895023	373425	479536	762270	550347		413512		332421	482724	413196	383718	614281
782	347	32398	LC/MS Neg	100001211	1788	201.113	OC(CCCCCCCCC(O)=O)=O	5004	111-20-6	5192	C08277	HMDB00792		Lipids	Fatty acid, Dicarboxylate	sebacate (decanedioate)	325344	191548	109623	156966	151881	239469	109484	169627	110140	98768	82085		64347	94565	86793	38778	69018	69383	80331	43626	166358	112947	219328	118136	197613	368795	124603	158720	205005	261073	85903	65649	79342
796	99	32198	LC/MS Pos Early	100000802	2282	204.123	C[N+](C)(C)C[C@H](OC(C)=O)CC([O-])=O	5406074	5080-50-2	1	C02571	HMDB00201		Lipids	Fatty acid conjugate	acetylcarnitine (C2)	324954272	325806976	260046176	364052128	306989152	278792416	226730832	247235168	256681792	200260880	233643168	188910912	281778720	254908768	253657952	125266192	129003128	119320056	143769072	138416384	110051888	230923984	154925600	195879696	247654320	127153176	230765776	278100192	219640736	228220400	151491136	123900272	222841136
799	71	52984	LC/MS Pos Early	100009271	2340	248.149						HMDB13127		Lipids	Fatty acid conjugate	3-hydroxybutyrylcarnitine (2)	973668	1090437	813409	1304882	1047549	1011626	751723	813268	624914	553407	1044364	788549	1174971	898923	1233879	518884	436379	555576	532399	571891	1288096	1235269	1200845	1351081	1706716	969273	1372384	1358128	1409072	1283367	1333773	1064899	1419193
845	2	52680	LC/MS Pos Late	100009072	2530	714.507	O=C(CCCCCCC/C=C\C/C=C\CCCCC)OC[C@]([H])(COP(O)(O)=O)OC(CCCCCCC/C=C\C/C=C\CCCCC)=O	30786253						Lipids	Phospholipids	1,2-dilinoleoyl-GPA (18:2/18:2)*	9078375	7617246	7478300	9295419	7871344	8305391	8476008	8662312	6757399	9482982	15703064	7275258	5148907	8281171	7611762	11752589	9719689	11061706	13186296	9282578	2713650	2051614	905759	2427494	1233048	2883504	3396221	2495639	2.71953e+06	1546219	2140921	2396320	2718646
846	8	52695	LC/MS Pos Late	100009086	2300	712.491	O=C(CCCCCCC/C=C\C/C=C\CCCCC)OC[C@]([H])(COP(O)(O)=O)OC(CCCCCCC/C=C\C/C=C\C/C=C\CC)=O							Lipids	Phospholipids	1-linoleoyl-2-linolenoyl-GPA (18:2/18:3)*	581154	359430	518626	559130	522607	575677	545932	540810	461751	856016	1581832	744424	429649	721247	636318	1712773	1609402	1457937	1680083	1286909	191482	68019				119213	150699	129791	97454		188526		236200
847	30	19262	LC/MS Pos Late	1535	3293	692.523	CCCCCCCC\C=C/CCCCCCCC(O[C@@H](COP(O)(O)=O)COC(CCCCCCCCCCCCCCC)=O)=O	4446637	169437-35-8	5283523	C13889			Lipids	Phospholipids	1-palmitoyl-2-oleoyl-GPA (16:0/18:1)	2143621	1533568	1435603	1881551	1574536	1524016	1321276	1301355	948362	1506654	3302453	1349047	1266667	2696178	1464440	2026477	1453357	1043031	1735387	728764	655319	464201		793010	261120	408414	814193	539189	674527	303859	308357	390970	530870
849	25	52679	LC/MS Pos Late	100009070	2820	690.507	O=C(CCCCCCCCCCCCCCC)OC[C@]([H])(COP(O)(O)=O)OC(CCCCCCC/C=C\C/C=C\CCCCC)=O	7826110		9547167		HMDB07860		Lipids	Phospholipids	1-palmitoyl-2-linoleoyl-GPA (16:0/18:2)*	10616348	7.17744e+06	6.75854e+06	8344724	7241938	7850312	6.74957e+06	7077414	5581935	8684207	14497351	7.52692e+06	5867983	10345285	6873122	11866236	9389692	9922292	9105500	7350498	3218257	2549743	867764	3111506	1206766	2781729	3976921	2932624	2745377	1571977	2156893	2192032	2768296
864	26	42446	LC/MS Pos Late	1537	2160	758.569	O=P([O-])(OC[C@@H](COC(CCCCCCCCCCCCCCC)=O)OC(CCCCCCC/C=C\C/C=C\CCCCC)=O)OCC[N+](C)(C)C	4450224	40811-94-7	5287971		HMDB07973		Lipids	Phospholipids	1-palmitoyl-2-linoleoyl-GPC (16:0/18:2)	95739760	38904784	101284872	75293632	52920272	101951176	50156928	82348512	35176824	53221160	33768084	36091376	12785343	35448196	38775648	34781336	14024609	45787936	24800720	36064700	6077912	5076832	2612506	10697390	3.72917e+06	2036341	3129533	7.38181e+06	3926816	3281416	1316549	910840	3083754
866	31	52461	LC/MS Pos Late	1539	2358	760.585	O=C(CCCCCCC/C=C\CCCCCCCC)O[C@@H](COC(CCCCCCCCCCCCCCC)=O)COP(OCC[N+](C)(C)C)([O-])=O	4940699	26853-31-6;26853-31-6	6436017		HMDB07972		Lipids	Phospholipids	1-palmitoyl-2-oleoyl-GPC (16:0/18:1)	21815910	9073979	23994596	18507878	13490431	24295604	11316647	18246020	7.80267e+06	9175174	9195585	7369581	3279730	10847702	9685993	7204964	2998391	9460956	5551782	6.66592e+06	1.82665e+06	1462847	642990	3209174	1127706	552962	883230	2169396	1245084	945078	342206	274202	1093260
868	3	52603	LC/MS Pos Late	100008903	2006	782.569	CCCCC/C=C\C/C=C\CCCCCCCC(OC[C@@H](OC(CCCCCCC/C=C\C/C=C\CCCCC)=O)COP([O-])(OCC[N+](C)(C)C)=O)=O	4450312	998-06-1	5288075		HMDB08138		Lipids	Phospholipids	1,2-dilinoleoyl-GPC (18:2/18:2)	444885888	204086832	433288928	365053088	282283520	445269088	255299680	329011680	173075008	199709504	116366312	131876224	46451336	173391808	170099856	122023160	45692516	192580064	87126744	135605024	21554464	21856460	12858704	33123320	15063984	7443180	14091436	28572922	20052952	12390063	3204026	2760077	8290716
870	41	52438	LC/MS Pos Late	100008904	2644	788.616	O=C(CCCCCCCCCCCCCCCCC)OC[C@]([H])(COP(OCC[N+](C)(C)C)([O-])=O)OC(CCCCCCC/C=C\CCCCCCCC)=O	24766704	56421-10-4			HMDB08038		Lipids	Phospholipids	1-stearoyl-2-oleoyl-GPC (18:0/18:1)	12342078	5078079	16106511	8988339	8612365	17084976	6977215	10580673	4298172	7636261	6156991	7509765	1556070	6.73511e+06	6.85008e+06	9009212	3613442	10912394	8697048	7850119	432005	584733	163781	1413723	356761	167423	352782	1140689	530159	351145	210420	147344	609003
874	17	52453	LC/MS Pos Late	100008981	2165	784.585								Lipids	Phospholipids	1-oleoyl-2-linoleoyl-GPC (18:1/18:2)*	171733168	70806024	184189184	163011376	116211080	201982880	80866512	145418544	60068136	77357032	58326060	53376748	19842444	70695856	67273440	39509012	15344901	54324956	24200100	40367184	11563895	10010639	7199746	15378733	9085951	4368577	6366416	12659579	8602437	6152872	1543033	1227085	3689318
876	35	52470	LC/MS Pos Late	100008984	2160	732.554						HMDB07969		Lipids	Phospholipids	1-palmitoyl-2-palmitoleoyl-GPC (16:0/16:1)*	757047	278549	809389	591769	427468	992538	265251	619753	205292	340076	293555	260494		337961	323571	207858	66138	333146	195997	201103								45843
879	23	52683	LC/MS Pos Late	100009075	2003	756.554	O=C(CCCCCCC/C=C\CCCCCC)OC[C@]([H])(COP(OCC[N+](C)(C)C)([O-])=O)OC(CCCCCCC/C=C\C/C=C\CCCCC)=O	24766675				HMDB08006		Lipids	Phospholipids	1-palmitoleoyl-2-linoleoyl-GPC (16:1/18:2)*	10115595	4364763	8425509	8347140	4630658	7942630	4.10252e+06	5919202	2258215	2761112	2517554	2573800	1193154	4197882	3886663	1587024	536114	1849696	853507	1957614	739260	607002	386816	1.03297e+06	638205	211631	423414	765000	604388	264062	125479	105790	335583
880	24	52684	LC/MS Pos Late	100009076	2034	756.554	O=C(CCCCCCCCCCCCCCC)OC[C@]([H])(COP(OCC[N+](C)(C)C)([O-])=O)OC(CCCCCCC/C=C\C/C=C\C/C=C\CC)=O	24766646				HMDB07975		Lipids	Phospholipids	1-palmitoyl-2-alpha-linolenoyl-GPC (16:0/18:3n3)*	4428885	1396690	4115148	3234104	2493033	6697025	2708596	4942449	2430204	3343624	1788427	2221114	755571	2172465	2374331	3632661	1.08177e+06	6511735	3.05152e+06	4198988
885	9	53176	LC/MS Pos Late	100009343	1939	780.554	O=C(CCCCCCC/C=C\C/C=C\CCCCC)OC[C@]([H])(COP(OCC[N+](C)(C)C)([O-])=O)OC(CCCCCCC/C=C\C/C=C\C/C=C\CC)=O	24766802				HMDB08141		Lipids	Phospholipids	1-linoleoyl-2-linolenoyl-GPC (18:2/18:3)*	31026964	11067863	28732604	20212624	16534592	37914228	17161120	31812070	11761371	18222020	8851791	9882762	3737388	14605928	12147000	13843169	5278894	26145416	11781446	18037324	448965	519845	224644	979244	310928	143074	321931	780343	339806	249015	100383	67501	332381
887	22	53180	LC/MS Pos Late	100009345	1850	754.538	O=C(CCCCCCC/C=C\CCCCCC)OC[C@]([H])(COP(OCC[N+](C)(C)C)([O-])=O)OC(CCCCCCC/C=C\C/C=C\C/C=C\CC)=O	24766677				HMDB08008		Lipids	Phospholipids	1-palmitoleoyl-2-linolenoyl-GPC (16:1/18:3)*	1389665	422461	1216630	909451	657018	1443067	519717	1064090	348051	590568	273059	341206	122747	462469	484338	331360		496636	253204	275618								85672	70617
889	27	42449	LC/MS Pos Late	100001870	2275	716.523	O=C(CCCCCCC/C=C\C/C=C\CCCCC)O[C@@H](COP(OCCN)(O)=O)COC(CCCCCCCCCCCCCCC)=O	7825697		9546747		HMDB05322		Lipids	Phospholipids	1-palmitoyl-2-linoleoyl-GPE (16:0/18:2)	112420232	58063644	130249624	104356136	71632112	130472344	75130808	114310376	54211140	74368304	45382528	56530120	22187172	57708828	62888376	47578124	24688500	76317496	42186508	59347180	11756967	8053680	3635716	15795829	4812583	2927951	4.19249e+06	14878103	5941767	5297273	3207691	2036600	5429195
890	32	19263	LC/MS Pos Late	1526	2509	718.538	CCCCCCCC\C=C/CCCCCCCC(O[C@](COC(CCCCCCCCCCCCCCC)=O)(COP([O-])(OCC[N+]([H])([H])[H])=O)[H])=O	4446615	26662-94-2	5283496		HMDB05320		Lipids	Phospholipids	1-palmitoyl-2-oleoyl-GPE (16:0/18:1)	40984788	19103120	43408744	42226668	28161446	49762652	22462188	36860788	19017664	20758394	19416166	16573670	9399823	24621784	21175140	15414200	8529921	24566944	14603527	18259696	5044388	3085343	1649863	7679813	2092058	1039727	1610490	5.98527e+06	2258010	1926357	1170346	907705	2110236
894	42	42448	LC/MS Pos Late	100001856	2858	746.569	O=C(CCCCCCC/C=C/CCCCCCCC)O[C@@H](COP(OCCN)(O)=O)COC(CCCCCCCCCCCCCCCCC)=O					HMDB08993		Lipids	Phospholipids	1-stearoyl-2-oleoyl-GPE (18:0/18:1)	3487479	1.80394e+06	5531025	3128521	2668247	5385424	2776490	3958691	1676340	3.1973e+06	2251585	3275882	608711	2908760	2896539	4051982	1815575	5248519	4074378	3960496	142299			358485				408309	155110				119968
895	6	52609	LC/MS Pos Late	100008906	2485	744.554	O=C(CCCCCCC/C=C\CCCCCCCC)OC[C@@]([H])(OC(CCCCCCC/C=C\CCCCCCCC)=O)COP([O-])(OCC[NH3+])=O	7825707	4004-05-01	9546757				Lipids	Phospholipids	1,2-dioleoyl-GPE (18:1/18:1)	4.38226e+06	2.2282e+06	4494824	7153410	3110810	5.23902e+06	2.5316e+06	4.97035e+06	1.49406e+06	1.87287e+06	1.29326e+06	1.30498e+06	1.11933e+06	3120384	2.11178e+06	1.36364e+06	727518	2.28408e+06	1.17342e+06	1.11605e+06		303728		608002				595186
896	39	52446	LC/MS Pos Late	100008976	2522	744.554	O=C(CCCCCCCCCCCCCCCCC)OC[C@]([H])(COP(OCCN)(O)=O)OC(CCCCCCC/C=C\C/C=C\CCCCC)=O	7825699		9546749		HMDB08994		Lipids	Phospholipids	1-stearoyl-2-linoleoyl-GPE (18:0/18:2)*	14889486	7.75858e+06	23019504	11674942	9330506	20997754	9920146	14346200	6.87809e+06	11590728	8626027	10234660	1.76119e+06	8324471	9114396	11206474	4560246	15868320	11723839	12218612	1150782	560244	310257	1.61946e+06	442509	236724	470921	1.19488e+06	742100	645811	315092	238516	610805
900	18	52687	LC/MS Pos Late	100009078	2270	742.538	O=C(CCCCCCC/C=C\CCCCCCCC)OC[C@]([H])(COP(OCCN)(O)=O)OC(CCCCCCC/C=C\C/C=C\CCCCC)=O	7825703		9546753		HMDB05349		Lipids	Phospholipids	1-oleoyl-2-linoleoyl-GPE (18:1/18:2)*	32448640	16584301	39231012	35501312	24763398	42967408	21691896	33134660	16047649	19693968	13894826	15830178	6756338	19257712	18806366	9767945	5493394	18116220	8597375	11564147	3134952	2.00049e+06	792888	3899323	1124776	617923	999838	3561546	1262969	1171409	569478	486341	1097920
903	4	53174	LC/MS Pos Late	100009217	2083	740.523	O=C(CCCCCCC/C=C\C/C=C\CCCCC)OC[C@]([H])(COP(OCCN)(O)=O)OC(CCCCCCC/C=C\C/C=C\CCCCC)=O	7825762		9546812		HMDB09093		Lipids	Phospholipids	1,2-dilinoleoyl-GPE (18:2/18:2)*	70472680	30022406	70703448	58454988	39868368	73353912	37803768	58872568	30710344	34955672	20764588	26624282	11259328	30538090	31156612	20934628	9486874	38073260	17809044	26710724	4041049	3047144	1400538	5269899	1757003	1130063	1494751	5448764	2266466	2012351	828504	733514	1734838
905	34	19261	LC/MS Pos Late	1531	2660	762.528	O=C(CCCCCCC/C=C\CCCCCCCC)O[C@@H](COP(OC[C@@H](C(O)=O)N)(O)=O)COC(CCCCCCCCCCCCCCC)=O	4446618	40290-44-6	5283499	C13880	HMDB12357		Lipids	Phospholipids	1-palmitoyl-2-oleoyl-GPS (16:0/18:1)	16051715	6063440	17276864	18683224	13118997	22017902	10083654	15113233	7522755	7.38433e+06	4386703	6126178	3653013	6433837	6715234	2535641	1214402	5684296	3678278	4462976	2269282	1999805	731574	4267792	1.00544e+06	1097592	1245228	3103561	1.89483e+06	1328613	643584	738461	1148151
909	29	52618	LC/MS Pos Late	100001857	2450	760.512	CCCCCCCCCCCCCCCC(OC[C@]([H])(COP(O)(OC[C@]([NH3+])(C([O-])=O)[H])=O)OC(CCCCCCC/C=C\C/C=C\CCCCC)=O)=O	35032460	384833-20-9			HMDB12358		Lipids	Phospholipids	1-palmitoyl-2-linoleoyl-GPS (16:0/18:2)	47427288	17877980	52074396	48413192	32883060	63960664	28090888	44013176	19462588	27020392	11711754	18646550	9171106	14778652	17101572	9084513	5297359	20268112	11913086	17976608	4377052	4917679	1863356	6752256	2579305	2561518	3056778	6678929	4056099	3425230	1863064	2186079	2280008
926	33	52669	LC/MS Pos Late	100009066	3140	854.575	O=C(CCCCCCCCCCCCCCC)OC[C@@]([H])(OC(CCCCCCC/C=C\CCCCCCCC)=O)COP(O[C@H]1[C@H](O)[C@@H](O)[C@H](O)[C@@H](O)[C@H]1O)(O)=O	24767668				HMDB09783		Lipids	Phospholipids	1-palmitoyl-2-oleoyl-GPI (16:0/18:1)*	4750766	1.59485e+06	4226346	4343529	3655703	4925830	2458578	3.82425e+06	1572521	2405342	1937547	1273562	1410481	2635649	2375879	970378	222606	2.07453e+06	1232743	1453594	292337	438360		938152	293754		177748	758543	350422	160980			291139
927	28	52450	LC/MS Polar	1528	910	833.519	O=C(CCCCCCC/C=C\C/C=C\CCCCC)O[C@@H](COP(OC1C(O)C(O)C(O)C(O)C1O)(O)=O)COC(CCCCCCCCCCCCCCC)=O	21403024				HMDB09784		Lipids	Phospholipids	1-palmitoyl-2-linoleoyl-GPI (16:0/18:2)	5990707	4714981	4776109	4421844	4.11756e+06	4951033	2989626	3.98696e+06	2833059	3225591	2430172	2308772	1811629	2477208	3171515	2030391	1967588	2969758	1980292	2504023	688956	816534	304278	1418651	636518	240776	465893	1412288	595914	594191	321966		676732
932	40	52468	LC/MS Polar	100008994	910	861.55	O=C(CCCCCCCCCCCCCCCCC)OC[C@@]([H])(OC(CCCCCCC/C=C\C/C=C\CCCCC)=O)COP(O[C@H]1[C@H](O)[C@@H](O)[C@H](O)[C@@H](O)[C@H]1O)(O)=O	24767694				HMDB09809		Lipids	Phospholipids	1-stearoyl-2-linoleoyl-GPI (18:0/18:2)	245465	280072	330971	282514	252543	389856	203435	260292	152569	244290	211033	209303	118822	173654	272987	253629	192726	315122	263390	223370
934	19	52451	LC/MS Polar	100008979	902	859.534	O=C(CCCCCCC/C=C\CCCCCCCC)OC[C@@]([H])(OC(CCCCCCC/C=C\C/C=C\CCCCC)=O)COP(O[C@H]1[C@H](O)[C@@H](O)[C@H](O)[C@@H](O)[C@H]1O)(O)=O	24767723				HMDB09838		Lipids	Phospholipids	1-oleoyl-2-linoleoyl-GPI (18:1/18:2)*	430357	372854	391392	396458	366240	477309	221996	306312	212399	222813	271804	237637		245138	348151	176345	182453	207958	150493	210077
937	5	52734	LC/MS Polar	100009185	923	857.519	O=C(CCCCCCC/C=C\C/C=C\CCCCC)OC[C@@]([H])(OC(CCCCCCC/C=C\C/C=C\CCCCC)=O)COP(O[C@H]1[C@H](O)[C@@H](O)[C@H](O)[C@@H](O)[C@H]1O)(O)=O	24767735				HMDB09850		Lipids	Phospholipids	1,2-dilinoleoyl-GPI (18:2/18:2)*	1.02835e+06	805855	903970	846530	629326	976330	475690	667031	499839	538776	471466	439281	304005	459169	642565	411460	348597	509882	351489	471947				166501				140875
948	36	33955	LC/MS Pos Late	100001263	1525	496.34	O=P(OCC[N+](C)(C)C)([O-])OCC(O)COC(CCCCCCCCCCCCCCC)=O	78064	17364-16-8	86554		HMDB10382	2-Acylglycero-Phosphocholines	Lipids	Lyso-phospholipids	1-palmitoyl-GPC (16:0)	1172659	403906	1389604	531374	435814	609015	246982	306450	180574	344105	674226	190129	192058	415772	294082	605806	167640	447990	252265	303831	484791	213009	239352	472171	371445	199106	313168	172339	331794	226839	98830	161946	205685
951	43	33961	LC/MS Pos Late	100001271	1606	524.371	O[C@H](COC(CCCCCCCCCCCCCCCCC)=O)COP(OCC[N+](C)(C)C)([O-])=O	435389	19420-57-6	497299		HMDB10384		Lipids	Lyso-phospholipids	1-stearoyl-GPC (18:0)	1095854	366038	920453	276758	387471	365685	159458	228834	117518	198132	410195	181422	79712	229160	251186	774364	192226	579519	480731	261630	117715	85904		235442	123678		106959	98397	120145				64719
952	20	48258	LC/MS Pos Late	100001272	1540	522.355	O[C@H](COC(CCCCCCC/C=C\CCCCCCCC)=O)COP(OCC[N+](C)(C)C)([O-])=O	17240641	19420-56-5	16081932		HMDB02815		Lipids	Lyso-phospholipids	1-oleoyl-GPC (18:1)	1061698	496083		678488	976468	705964	371461	351237	160238		526531	301801		710052	379894	487585	115397	463870	240366		740741	454713	389543	554417	672158	299437	501002	286373	569452	264320	40318	104435	138825
953	10	34419	LC/MS Pos Late	100001395	1465	520.34	O=P(OCC(O)COC(CCCCCCC/C=C\C/C=C\CCCCC)=O)([O-])OCC[N+](C)(C)C	10160888		11988421	C04100	HMDB10386		Lipids	Lyso-phospholipids	1-linoleoyl-GPC (18:2)	3.02338e+06	1685473		1734623	3876163	2550051	1.27736e+06	1.40506e+06	767826		2.49653e+06	1.1783e+06	1.12628e+06	2.28993e+06	1.83966e+06	2498279	563461	2.30654e+06	1044040	1.37379e+06	1812874	1168962	1006195	1408209	1410343	887130	1231501	916095	1411775	880285	259487	281851	518109
964	37	35631	LC/MS Pos Late	100001567	1544	454.293	O=P(OCC[NH3+])([O-])OC[C@H](O)COC(CCCCCCCCCCCCCCC)=O	7826019	53862-35-4	9547069		HMDB11503	2-Lysophosphatidylcholines	Lipids	Lyso-phospholipids	1-palmitoyl-GPE (16:0)	1.98074e+06	661353	4725889	942428	828249	1831163	481346	565615	359937	571607	769410	474560	401755	992432	742530	813207	243455	1283034	653674	823256	762311	362165	315051	1195102	483633	329891	417823	326788	427339	267873	137746	130769	296490
968	11	36600	LC/MS Pos Late	100001570	1482	478.293	O=P(OCC(O)COC(CCCCCCC/C=C\C/C=C\CCCCC)=O)(O)OCCN	21403170		52925130		HMDB11507		Lipids	Lyso-phospholipids	1-linoleoyl-GPE (18:2)*	3301873	2096528	4.43284e+06	2.07924e+06	4686522	2126968	1.54711e+06	1494183	917827	1.13601e+06	1947022	1471808	1.81655e+06	3.53894e+06	3627161	653116	318742	2.84422e+06	1595504	1.7424e+06	535819	707236	208630	1176109	540202	206888	285194	736579	561049	302681			309872
971	44	42398	LC/MS Pos Late	100001461	1626	482.324	O=P(OCC[NH3+])([O-])OC[C@H](O)COC(CCCCCCCCCCCCCCCCC)=O	7826018	69747-55-3	9547068		HMDB11130		Lipids	Lyso-phospholipids	1-stearoyl-GPE (18:0)	271310	105826	437393	94010	92597	335561	86783			123255	201672	110737		216403	148375	420663	139636	539225	397181	266237				99320
972	21	35628	LC/MS Pos Late	100001569	1554	480.308	O=P(OCC[NH3+])([O-])OC[C@H](O)COC(CCCCCCC\C=C/CCCCCCCC)=O	7826021	89576-29-4	9547071		HMDB11506		Lipids	Lyso-phospholipids	1-oleoyl-GPE (18:1)	1.27504e+06	781534	1.60356e+06		2495696		568948	530828	318516	418296	819726		738034		1.28747e+06	202367	69907	935500	504951	463991	199284		127025	581480		102303	206366	313935	264228	130354			130794
978	13	43676	LC/MS Neg	100004606	5500	520.268	O=P(O)(OCC(O)COC(CCCCCCCCCC/C=C/C/C=C/CC)=O)OC[C@@H](C(O)=O)N							Lipids	Lyso-phospholipids	1-linoleoyl-GPS (18:2)*	1746255	820824	1188203	631165	1078450	766152	506734	682985	459020	467631	254381	479457	516357	576664	578218	113021		396981	219242	391360	112513	126223	81958	268177				132480	97749
983	38	35305	LC/MS Neg	100001655	5564	571.289	[H]C(C(O)(C(O)([C@](O)1[H])[H])[H])([C@@](OP(O)(OC[C@@]([H])(COC(CCCCCCCCCCCCCCC)=O)O)=O)([C@]1(O)[H])[H])O					HMDB61695		Lipids	Lyso-phospholipids	1-palmitoyl-GPI* (16:0)	4575357	629592	4238434	670596	476468	1895338	1397407	2421264	821855	2743038	391317	115804	116652	674646	679980	469958		521859	229078	848801		76314		387538						88658	77160		92829
987	12	36594	LC/MS Neg	100001778	5494	595.289	[H]C(C(O)(C(O)([C@](O)1[H])[H])[H])([C@@](OP(O)(OC[C@@]([H])(COC(CCCCCCC/C=C\C/C=C\CCCCC)=O)O)=O)([C@]1(O)[H])[H])O							Lipids	Lyso-phospholipids	1-linoleoyl-GPI* (18:2)*	5606426	2992141	5116068	1429180	2103745	2809841	1241022	2301097	1261435	2355884	1189222	1253855	1238193	2479220	1627379	768995	383759	1115763	757125	950132	158726	269631	77353	842378	212965		155042	268625	229697	152864			488909
1017	189	43847	LC/MS Pos Early	100000258	580	173.021	O=P(O)(OCC(CO)O)O	734	29849-82-9	754	C00093	HMDB00126	GLYCEROL-3P	Lipids	Phospholipid Metabolism	glycerol 3-phosphate	40719896	40617624	24392140	36376700	26404820	31997408	26195808	27933180	28163514	33447432	47108768	26743922	29132998	26867388	28233084	49846144	38539656	34886276	27702742	26413772	6663295	14038783	5226972	10966165	11465025	7112745	13840884	18634800	13649099	15981921	13383798	8790256	17737552
1018	150	34410	LC/MS Polar	100001407	4210	445.053	OC1C(N(C=CC(N)=N2)C2=O)OC(COP(OP(OCCN)(O)=O)(O)=O)C1O	287	72842-05-8	123727	C00570	HMDB01564		Lipids	Phospholipid Metabolism	CDP-ethanolamine	38330	64930	46637	55533	54094	28410		35560				51324	35997	51801	39197	62887	60847	68063	40793	62989		56616		30123				37699		34965
1019	321	1600	LC/MS Pos Early	1026	700	142.026	NCCOP(O)(O)=O	990	1071-23-4	1015	C00346	HMDB00224	PHOSPHORYL-ETHANOLAMINE	Lipids	Phospholipid Metabolism	phosphoethanolamine (PE)	1280256	993767	3117610	2000815	1236067	2697429	1683919	1956153	2138040	2011060	1070575	993894	1189299	3274372	1368980	1582951	594165	1289086	447904	1754429	977723			1648083				631496		101012			789724
1020	190	37455	LC/MS Pos Early	100001620	659	216.063	O=P(OCCN)(O)OCC(CO)O	110410	33049-08-0	123874	C01233	HMDB00114		Lipids	Phospholipid Metabolism	glycerophosphoethanolamine	96574824	83557224	81713792	77765808	104775760	98160552	151347392	137346224	126597704	109464424	46020908	120306224	93083504	31860536	103522280	58868336	137447136	132439376	174548160	166528096	3672177	44430168	7798068	12534076	26517688	18055424	38690764	97672784	46987128	64061036	11335221	17708344	14402284
1021	193	15990	LC/MS Pos Early	100000269	672	258.11	O=P(OCC[N+](C)(C)C)([O-])OC[C@H](O)CO	571409	28319-77-9	71920	C00670	HMDB00086	SN-3-GLYCEROPHOSPHOCHOLINE	Lipids	Phospholipid Metabolism	glycerophosphorylcholine (GPC)	1075768448	881072768	791118016	690232704	642879488	902436288	918382848	1016132416	752799808	820309504	691263680	823592128	531163584	285424192	711239936	957195136	1142221184	975475712	1306435328	905814592	35804672	129523584	40511280	99711352	86161360	35070836	116333184	481426720	160188896	198528544	44440484	59813340	106426800
1022	192	52307	LC/MS Pos Early	100001621	516	335.074	[H]C(C(O)(C(O)([C@](O)1[H])[H])[H])([C@@](OP(O)(OC[C@@]([H])(CO)O)=O)([C@]1(O)[H])[H])O		16824-65-0	167572				Lipids	Phospholipid Metabolism	glycerophosphoinositol*	7660034	7111813	3708863	6.43059e+06	7739395	5553827	9225515	7899609	7680051	6738478	5940195	8624366	8134596	3.48145e+06	8633452	3.61734e+06	6815406	7613686	9022668	8732522	1713343	5545507	3220900	2282453	5790878	3.89256e+06	5593703	7566185	6.10172e+06	6.61338e+06	3464345	2858288	3.13251e+06
1023	191	48857	LC/MS Pos Early	100001619	520	247.058	OC(CO)COP(O)(OCC(CO)O)=O	388990		439964	C03274			Lipids	Phospholipid Metabolism	glycerophosphoglycerol	3880680	3952510	2897227	2846676	3214386	3375814	5792564	4909414	5284982	5543015	3.96965e+06	4127894	2864162	3.1875e+06	3265383	5499177	6495603	6356771	5364984	6442384	1342085	1820258	1873636	1576094	2130928	1.70061e+06	2090338	2289419	2338953	2252015	1799410	1310919	1745288
1024	194	57404	LC/MS Polar	100015666	3541	258.038	OC([C@@H](N)COP(OCC(CO)O)(O)=O)=O	2339060		3081457				Lipids	Phospholipid Metabolism	glycerophosphoserine*	4431154	4518938	2903651	5671801	7238914	3626023	5437375	4473513	5100943	3161357	1315206	3.96432e+06	3845113	1104764	4415580	1005365	1763081	3190933	3135174	3809858	1767682	8396911	4235525	3516513	8714460	5408435	7970596	9022260	9016787	8875699	2675499	2272838	2175626
1025	149	34418	LC/MS Pos Early	1220	725	489.115	O[C@]([C@@]1(O)[H])([C@](O[C@](COP(OP(OCC[N+](C)(C)C)(O)=O)([O-])=O)1[H])([H])N2C=CC(N)=NC2=O)[H]	21531769	33818-15-4	13804	C00307	HMDB01413	CDP-CHOLINE	Lipids	Phospholipid Metabolism	CDP-choline	472165	395888	436963	196395	116745	339186	208759	308009	273471	343114	446678	375288			267417	770249	1125662	844392	1149369	616737
1027	164	1497	LC/MS Pos Early	420	1935	123.113	OCCN	13835336	141-43-5	700	C00189	HMDB00149	ETHANOL-AMINE	Lipids	Choline metabolism	ethanolamine		65331									225632		54342	156103		144977	72651	67581	47839		40806		57061		69063						74853	54102	51060
1029	134	15506	LC/MS Pos Early	1256	1961	104.107	[O-]CC[N+](C)(C)C	149278	67-48-1	305	C00114	HMDB00097	CHOLINE	Lipids	Choline metabolism	choline	840723584	928102464	711947264	892761856	949236800	825596224	846268864	790178048	778571200	746510080	901297152	745567552	870535040	887881152	854389888	709799616	662767168	674415872	607622208	668091200	648623104	901083200	680514304	761777408	879411456	735389632	865674688	949217280	904001152	897438080	740187584	708024256	758970496
1030	135	34396	LC/MS Pos Early	267	700	184.073	C[N+](C)(CCOP(O)([O-])=O)C	119298	72556-74-2	1014	C00588	HMDB01565	PHOSPHORYL-CHOLINE	Lipids	Choline metabolism	phosphocholine	96802128	86818672	100058120	107726912	66232640	111521800	84182832	85614552	76341872	88305480	68420616	54849136	52236280	78259744	61253148	50966916	30885750	60588904	31008244	68941768	5244737	9952218	1105507	40393420	6000788	1658990	8426476	20790440	9335606	11825886	5718571	1535997	19510712
1032	127	15499	LC/MS Pos Early	1219	1915	120.102	C[N+](C)(C)[CH-]C([H])=O	244	7758-31-8	249	C00576	HMDB01252	BETAINE_ALDEHYDE	Lipids	Choline metabolism	betaine aldehyde	726391	478410	440020	337367	224562	327301	428439	322870	206202	254055	462640	350334	262616	2423778	328205	2.73304e+06	227978	281601	465638	192482	297195	149791		1183477	246737	163995	73715	348892	139514	122431	267755	380027	726779
1033	126	3141	LC/MS Pos Early	799	1064	118.086	O=C(C[N+](C)(C)C)[O-]	24219951173	107-43-7	247	C00719	HMDB00043	BETAINE	Lipids	Choline metabolism	betaine	8135442944	7689416192	7008761856	7338317824	6818242048	7279789568	6365890560	6871528448	5896623104	6159430656	6392668160	5397294592	5843044352	5576262656	6361789440	5480782336	5837613568	5632934912	5762089472	5371302912	4549826560	5747603968	4880832512	5081669632	5795850752	4320103936	5193847808	6401481728	5760001536	5195015168	3786696960	4264246272	4301167616
1034	156	5086	LC/MS Pos Early	806	1104	104.071	CN(C)CC(O)=O	653	1118-68-9	673	C01026	HMDB00092		Lipids	Choline metabolism	dimethylglycine	3970282	4129817	3330022	4201218	4.17955e+06	3904071	3.20016e+06	4067610	3.48427e+06	2806869	1.93239e+06	2106554	2483042	2897182	3230310	2028033	1917200	2736687	3058936	2933634	2831493	2884645	2863411	3369521	2305043	2929074	2556001	3393281	3003511	2668109	3.3007e+06	4208700	3.38733e+06
1038	188	15122	LC/MS Neg	1254	758	91.0401	OC(CO)CO	733	56-81-5	753	C00116	HMDB00131	GLYCEROL	Lipids	Glycerolipid Metabolism	glycerol	12677406	12406425	8718153	11942409	14199962	9911997	12316770	11469344	10433480	11280941	14813679	7.9951e+06	13601640	15308004	11523190	8471760	8736248	10375080	10686504	9742662	7.78348e+06	12496290	9104070	13076648	13544902	8595778	10964199	13666162	13326168	13999802	9103746	8448505	9368613
1100	305	46799	LC/MS Pos Late	100002990	3223	636.556	CCCCCCCC/C=C\CCCCCCCC(OCC(COC(CCCCCCC/C=C\C/C=C\CCCCC)=O)O)=O	29788004	104346-53-4			HMDB07219		Lipids	Glycerolipids - Diacyl	oleoyl-linoleoyl-glycerol (18:1/18:2) [2]	478023	325394	327278	788396	534647	841568		226438			536780		78189	372423	146033							233125		678392	153404			273154	170698
1129	352	17769	LC/MS Pos Late	313	1413	302.305	CCCCCCCCCCCCCCCC(C(CO)N)O	3014	3102-56-5	3126	C00836	HMDB00269	DIHYDRO-SPHINGOSINE	Lipids	Sphingolipid	sphinganine	211014	131736	309788	194170	226349	578739	403000	424911	215876	279590	739224	423069	516041	576916	601780	309481	199196	453494	291536	256391		146152		174984	97538	47580	86022	130334	97419	63559	228348		207099
1132	322	1510	LC/MS Pos Late	469	1367	318.3	O[C@@H]([C@@H](O)[C@@H](N)CO)CCCCCCCCCCCCCC	21238683	554-62-1	122121	C12144	HMDB04610	PHYTOSPINGOSINE	Lipids	Sphingolipid	phytosphingosine	767533	416673	650933	720546	727541	1467047	1049265	1116495	655955	737683	1047292	698305	878611	1109142	1216338	757760	757747	1410647	1074390	894316	2433798	817731	1.7695e+06	1276658	903804	1054104	770656	506495	861801	518152	1255134	1109412	834464
1144	302	54979	LC/MS Pos Late	1547	3392	566.551	OC[C@H](NC(CCCCCCCCCCCCCCCCC)=O)[C@H](O)/C=C/CCCCCCCCCCCCC	4446678	104404-17-3	5283565		HMDB04950		Lipids	Sphingolipid	N-stearoyl-sphingosine (d18:1/18:0)*	129909		170415	73668	114828	397813	267600	377741	131947	167882	277280	126763	168108	364186	359758	350238	315005	712344	547946	509993
1155	158	27553	LC/MS Pos Late	100001020	2420	379.336	O[C@H]1CC[C@]2(C)[C@@]3([H])CC[C@@]4(C)[C@@]([H])(CC[C@@]4([C@@](C)([H])/C=C/[C@@](C)([H])C(C)C)[H])C3=CC=C2C1	392539	57-87-4	444679	C01694	HMDB00878	ERGOSTEROL	Lipids	Sterols	ergosterol	65278448	39492424	48163440	53418296	71542760	58226156	45132404	51173184	34517892	31792546	41454572	29290446	40676944	51484272	42542600	20313450	20218174	29261710	21910928	27921652	61068516	63017852	56924800	60301804	41981184	38676176	36386280	42816640	48818796	29891016	31119820	38955628	37948516
1186	314	1508	LC/MS Pos Early	1024	1667	220.118	O=C(NCCC(O)=O)[C@H](O)C(C)(C)CO	6361	137-08-6	6613	C00864	HMDB00210	PANTOTHENATE	Cofactors, Prosthetic Groups, Electron Carriers	CoA metabolism	pantothenate (Vitamin B5)	41789460	39834608	42821824	35799868	32475516	39089272	44517748	46199272	39348824	46823044	43038344	41766984	36837984	42649404	42820080	59687552	55382872	53849796	54530080	49465728	13870601	26237308	13385837	22399828	21973504	23560146	28067160	27934684	27574324	25066676	23916728	16847950	23265532
1194	293	594	LC/MS Pos Early	432	1942	123.055	NC(C1=CN=CC=C1)=O	911	98-92-0	936	C00153	HMDB01406	NIACINAMIDE	Cofactors, Prosthetic Groups, Electron Carriers	Nicotinate and nicotinamide metabolism	nicotinamide	97036608	80758160	81459592	77145256	59121380	81944568	82732144	76417328	65075360	74689096	40612432	54149056	45168608	23332450	51543932	28017820	56069988	50294672	61226208	55714104	9510511	46312412	22087612	26024328	47048896	32632874	48144464	57583640	50401572	54633608	31395336	25459926	26693150
1200	294	33013	LC/MS Pos Early	100001310	2040	255.098	NC(C1=C[N+](C2C(C(C(C[O-])O2)O)O)=CC=C1)=O		1341-23-7	439924	C03150	HMDB00855	NICOTINAMIDE_RIBOSE	Cofactors, Prosthetic Groups, Electron Carriers	Nicotinate and nicotinamide metabolism	nicotinamide riboside	270968	306126	204522	446902	373411	360167	168693	183043	206049	143913	244307	228402	345796	320180	328345	91084	54898			77929	368053	360487	552763	352283	434106	436329	497678	371113	417756	470961	492994	413362	392819
1201	295	1504	LC/MS Pos Early	567	1673	124.039	OC(C1=CC=CN=C1)=O	913	59-67-6	938	C00253	HMDB01488	NIACINE	Cofactors, Prosthetic Groups, Electron Carriers	Nicotinate and nicotinamide metabolism	nicotinate	190771584	173924896	171070944	150891104	146895024	166764496	142602112	159117424	134213232	131374952	186450912	157324640	158944544	186250864	179529872	214224912	173340240	176892432	173455360	168131648	90326480	107099504	86028296	121867128	104151720	109377448	109993784	131780520	125421528	107713400	122718712	112607088	129415952
1203	296	33471	LC/MS Pos Early	100001316	1536	256.082	O[C@H]([C@@H]1O)[C@@H](O[C@@H]1CO)[N@+]2=CC(C([O-])=O)=CC=C2	141635	2625-49-2	161234	C05841	HMDB06809	NICOTINAMIDE_RIBOSE	Cofactors, Prosthetic Groups, Electron Carriers	Nicotinate and nicotinamide metabolism	nicotinate ribonucleoside	70608408	70492184	53606872	70290880	66552256	60557420	46841940	54653096	42126264	39695552	65949312	54780060	67919656	67457144	72684880	36364944	31738490	37233820	36831792	43120344	67476880	74522288	77398912	77289968	79519880	65855864	74357648	72497944	80314592	74355232	77521048	64519512	81594576
1204	368	32401	LC/MS Pos Early	100001092	1388	138.055	C[N+]1=CC(C([O-])=O)=CC=C1	5369	535-83-1	5570	C01004	HMDB00875	METHYLNICOTINATE	Cofactors, Prosthetic Groups, Electron Carriers	Nicotinate and nicotinamide metabolism	trigonelline (N'-methylnicotinate)	13956340	13196381	14101331	12308131	13034403	12701405	16315132	14685694	14853945	15783897	13906639	16126671	13847018	16099617	14898379	19615920	17758772	16661311	17463808	18157750	20094272	17163020	17735548	17866172	16953576	17216892	16715916	15051324	16316546	15558752	18157870	19303558	18550522
1207	338	1899	LC/MS Polar	182	3000	166.015	OC(C(C=CC=N1)=C1C(O)=O)=O	1037	89-00-9	1066	C03722	HMDB00232	QUINOLINATE	Cofactors, Prosthetic Groups, Electron Carriers	Nicotinate and nicotinamide metabolism	quinolinate	550416	526792	563754	744672	775570	775077	467389	692153	609348	684889	644212	808020	794522	926447	885603	654335	634498	958753	656611	805594	484337	834257	550495	456314	685959	809732	1047567	750121	751637	591580	918476	543742	590859
1217	328	43023	LC/MS Neg	100004216	1370	162.042	NC(N1)=NC2=NC=CN=C2C1=O	65806	22363-60-4	73000	C00715	HMDB00802		Cofactors, Prosthetic Groups, Electron Carriers	Folate Metabolism	pterin	449182	446649	430145	376804	480244	462342	479197	481618	478207	539158	553552	493643	445137	463681	492839	681426	502692	521715	539214	488727	420042	450930	412892	454148	353460	439445	371511	383940	358230	375272	394254	296230	345442
1220	100	15488	LC/MS Polar	1211	4013.9	138.98	O=P(O)(O)OC(C)=O	181	94249-01-1	186	C00227	HMDB01494	ACETYL-P	Cofactors, Prosthetic Groups, Electron Carriers	Oxidative phosphorylation	acetylphosphate	910406	996584	949148			1098229	420976	162024		783365	971904	472470	235681	144208		1621834	1082019	873984	742211	437826							62182	75429			53175		100760
1221	244	37070	LC/MS Pos Early	100001805	544	113	O=P(O)(O)OC	12578	7023-27-0	13130		HMDB61711		Cofactors, Prosthetic Groups, Electron Carriers	Oxidative phosphorylation	methylphosphate	613877	544418	530415	622513	2.0331e+06	393172	1465876	1067915	2364756	1462055	793590	1115768	1.93766e+06	3128403	1554758	284888	379134	1182023	549649	1957924	6041298	2439669	5990248	3.83721e+06	3512511	4622108	3307796	1559487	2809506	2623520	2254480	2049071	1822395
1222	320	42109	LC/MS Neg	461	608	96.9696	O=P(O)(O)O	1032	7664-38-2	1061	C00009	HMDB01429	Pi	Cofactors, Prosthetic Groups, Electron Carriers	Oxidative phosphorylation	phosphate	393098912	379841056	298872416	385898400	373587296	347496736	272851808	322286880	283018528	266246784	355656768	244432224	330939232	370046336	338461664	231581584	215526384	219489280	224287712	238619648	275729152	362078656	305502080	358670080	387694976	305949632	347142464	414647520	390824192	359114528	303839072	314186624	325908256
1225	131	15500	LC/MS Pos Early	100000007	1978	162.113	[O-]C(C[C@@H](O)C[N+](C)(C)C)=O	10455	461-05-2	10917	C00318	HMDB00062	DL-CARNITINE	Cofactors, Prosthetic Groups, Electron Carriers	Carnitine metabolism	carnitine	217396896	219755264	197622912	231210080	185799040	198308912	142378128	153352544	126410496	114308728	180220000	163649392	194729024	168790032	207296592	99776416	82572128	94151496	120155056	99089024	202812720	247478304	208626800	232452752	268115824	200111616	250799184	275524448	267251584	251992096	184922208	188903360	227026288
1226	151	36747	LC/MS Pos Early	100001662	2052	146.118	C[N+](C)(C)CCCC([O-])=O	705	6249-56-5	134	C01181	HMDB01161		Cofactors, Prosthetic Groups, Electron Carriers	Carnitine metabolism	deoxycarnitine	87658456	88489904	61302032	87791440	66398108	76476784	45510268	64101448	47474008	44607256	74099416	52641616	89257792	75346960	81916808	29539604	24837898	30842236	38149496	32322032	54949848	66932128	61381360	59790624	72678320	53323288	69041512	88138176	72497728	74522424	60800704	85726352	79206344
1228	339	1827	LC/MS Pos Early	500	2292	377.146	OC(C(O)C(O)CO)CN1C(C=C2C)=C(C=C2C)N=C(C(N3)=O)C1=NC3=O	431981	83-88-5	493570	C00255	HMDB00244	RIBOFLAVIN	Cofactors, Prosthetic Groups, Electron Carriers	Riboflavin and FAD metabolism	riboflavin (Vitamin B2)	5281838	4623388	4153941	5194697	4748239	4411787	3185466	3854131	3757731	3610748	5107173	3652377	3747542	4109195	3936742	3377746	3.54501e+06	4.10424e+06	3288213	3732188	2188626	3081686	2550204	2976229	3130387	2521246	2854123	3449885	3392052	3166752	3081142	2.01897e+06	2789807
1239	360	27738	LC/MS Polar	100001022	2384	135.03	O=C(O)C(O)([H])C([H])(O)CO	133224	70753-61-6	151152	C01620	HMDB00943	L-THREONATE	Cofactors, Prosthetic Groups, Electron Carriers	Ascorbate metabolism	threonate	6868646	6.95624e+06	4359851	5147967	4510299	6151371	7795460	5484894	4194849	8334923	4238686	4493417	2892146	4566462	4078594	5743644	8577423	6291575	10504426	5.77775e+06	6524471	4496566	3105745	3517214	4498068	5685692	3.31761e+06	4092693	4603265	8175121	2076803	3412147	6952627
1240	204	46957	LC/MS Polar	100001586	2750	195.051	OC([C@H](O)[C@H](O)[C@H](O)[C@@H](O)CO)=O	7969943	20246-53-1	9794176	C00257	HMDB03290	L-GULONATE	Cofactors, Prosthetic Groups, Electron Carriers	Ascorbate metabolism	gulonate*	4395784	4354133		5518248	3978851	5.49347e+06	4912978	4885155	4270996	4391551	6391798	5789635	6947199	6096094		6482856	5847984	7.47876e+06	5220497	6.44174e+06	4625805	4.08719e+06	5.86305e+06	1.51921e+06	5970624	4698738	6594178	5154331	3417404	5298563	6217050	4159950	5438328
1248	358	5341	LC/MS Pos Early	873	3050	265.112	NC1=C(C[N+]2=CSC(CC[O-])=C2C)C=NC(C)=N1		59-43-8	1130	C00378	HMDB00235	THIAMINE	Cofactors, Prosthetic Groups, Electron Carriers	Thiamine metabolism	thiamin (Vitamin B1)	33389066	29684408	25430340	27773224	25478000	24907112	16905120	21908502	16957968	16230249	22769644	18607400	19996642	19045562	22036250	14198389	14686273	14078152	18169232	13736492	18143868	24504748	20427116	21400588	24902782	16190283	20773564	24865370	20890292	20579308	20817040	20576804	19902292
1251	115	1561	LC/MS Pos Late	1105	2522	430.378	CC1=C2C(O[C@@](CCC[C@H](C)CCC[C@H](C)CCC[C@H](C)C)(C)CC2)=C(C)C(C)=C1O	14265	59-02-9;10191-41-0	14985	C02477	HMDB01893	ALPHA-TOCOPHEROL	Cofactors, Prosthetic Groups, Electron Carriers	Tocopherol metabolism	alpha-tocopherol	204512	173231	207007	199408	249936	303366	237260	359744	209184	251604	151605	142670	130287	295145	239796	194337	63189	206948		133457	123911	266913	119577	408387	219470	75224	188518	182185	167380	167436	116680	109581	140545
1261	330	1651	LC/MS Pos Early	491	2343	168.065	OC1=C(C)N=CC(CO)=C1C=O	1021	65-22-5	1050	C00250	HMDB01545	PYRIDOXAL	Cofactors, Prosthetic Groups, Electron Carriers	Vitamin B metabolism (B6 or B12)	pyridoxal	12297948	12428620	10290388	12030099	11850622	11897861	8.32783e+06	10559876	7.54223e+06	8107029	7487794	5900883	7.20961e+06	5559948	7252428	5122236	5664302	5648486	5317783	6184387	2351421	5703395	4157733	3990957	6199446	4519561	6.14277e+06	6575467	6.85568e+06	6605924	4.17554e+06	3823186	3207578
1263	331	2150	LC/MS Pos Early	568	2975	169.097	NCC(C(O)=C(C)N=C1)=C1CO	1023	58052-48-5	1052	C00534	HMDB01431	PYRIDOXAMINE	Cofactors, Prosthetic Groups, Electron Carriers	Vitamin B metabolism (B6 or B12)	pyridoxamine	3.04029e+06	3722199	3090155	3027696	2537485	2488787	2360492	2912953	2.37267e+06	2851210	2690706	2568319	2216546	2422103	2814467	2127313	2422018	2485157	2413758	2380121	1.11965e+06	1.79767e+06	1230059	1349036	1793179	1519033	2153966	2612348	2036621	2178589	1333004	731815	1200393
1264	332	31555	LC/MS Polar	100001121	846	182.046	OC1=C(C(O)=O)C(CO)=CN=C1C	6467	82-82-6	6723	C00847	HMDB00017		Cofactors, Prosthetic Groups, Electron Carriers	Vitamin B metabolism (B6 or B12)	pyridoxate	1381374	1165432	958428	1037699	1249056	1103156	972588	1090807	996870	902986	921191	943003	937143	866757	1154538	628610	675256	692939	624923	775472	1401840	1179085	1.24264e+06	1074257	1012313	1230898	1150281	1270328	1.42063e+06	1148089	1222842	1387932	1128325
1265	333	608	LC/MS Pos Early	936	2442	170.081	OC1=C(C)N=CC(CO)=C1CO	1025	58-56-0	1054	C00314	HMDB02075	PYRIDOXINE	Cofactors, Prosthetic Groups, Electron Carriers	Vitamin B metabolism (B6 or B12)	pyridoxine (Vitamin B6)	5263356	6350536	6463397	4657992	4413060	6971459	6519616	6530394	6852922	7.87084e+06	7049301	7570689	5820239	6012248	7170961	12246883	11831689	11122576	10724997	10832352	575775	1789099	1165645	1640302	1920120	1811466	2480540	2464696	2163123	1994664	3890873	2574883	2732416
1278	14	1527	LC/MS Pos Early	54	2133	150.077	CN1C=NC2=C(C1=N)N=CN2	71157	5142-22-3	78821	C02216	HMDB11599		Nucleotide	Purine metabolism	1-methyladenine	10383268	9643363	6364051	10660169	9467688	7874944	6761698	6921236	6514214	5459288	7263589	6170577	10641126	8449226	7.86513e+06	2.78053e+06	3.02454e+06	3308174	2.8897e+06	4051782	16687929	14656821	20763124	15033970	19181196	14298473	15297810	12083216	15160676	12472840	10824458	12547019	10451177
1279	15	32395	LC/MS Neg	100001133	1643	164.058	NC(N(C1=O)C)=NC2=C1NC=N2	63498	938-85-2	70315		HMDB03282		Nucleotide	Purine metabolism	1-methylguanine	79141	77580	72413	85099	128682	87543	115852	92777	112542	100585	116649	119181	152115	190662	143423	85905	89739	81836	63093	83404	222219	215665	241465	206231	182381	258012	185268	165631	166393	177266	158670	77537	109733
1281	48	1411	LC/MS Neg	348	1751	266.089	OC1=C(N=CN2C(CC3O)OC3CO)C2=NC(N)=N1	163230	961-07-9	187790	C00330	HMDB00085	DEOXYGUANOSINE	Nucleotide	Purine metabolism	2'-deoxyguanosine	2956889	1967472	1553855	2845652	1630430	1988368	548908	1077038	527460	569012	1053604	472208	1142941	1732813	1042274	513566	216636	338265	258463	202390	1423130	1899856	643208	3504709	2760864	989440	2255758	2103780	1873086	1608296	1255394	628031	1430801
1283	49	15076	LC/MS Neg	100000135	1688	251.079	OC[C@@H]1[C@H](C[C@H](N2C=NC3=C2N=CN=C3O)O1)O	58569	890-38-0	65058	C05512	HMDB00071		Nucleotide	Purine metabolism	2'-deoxyinosine	4217415	2866186	2308827	4225508	2411330	2900672	1052062	1591388	936341	1003673	1729031	892984	1672515	2515169	1701516	815292	495644	719837	623291	431529	2306740	3250229	1405131	5081511	4755602	2002800	2866745	3067693	3126636	2591041	2155970	1433314	2232704
1284	60	36811	LC/MS Neg	100001713	1912.6	296.1	O=C1C(N=CN2[C@@]3([H])[C@@](OC)([H])[C@@](O)([H])[C@](CO)([H])O3)=C2N=C(N)N1		2140-71-8		C04545		CPD0-1041	Nucleotide	Purine metabolism	2'-O-methylguanosine	169921	169051	166373	211814	247129	153754	158268	165960	139193	139265	185369	142233	211987	280426	175262	182038	159213	184394	130466	166347	207469	352452	296676	526264	656842	360982	518787	422485	503797	369134	357460	220499	373623
1285	97	35114	LC/MS Neg	100001456	1729.7	164.058	O=C1C(N2C)=C(N=C2)N=C(N)N1	10883	578-76-7	11361	C02242	HMDB00897		Nucleotide	Purine metabolism	7-methylguanine	731574	634669	609413	774070	528730	777396	495001	594482	437780	512575	434103	327278	439025	440243	441077	454480	392182	417472	447800	391666	422499	373001	488269	464635	509620	387185	424201	514772	444075	451116	332376	163268	254000
1288	102	554	LC/MS Pos Early	880	2221	136.062	NC1=NC=NC2=C1N=CN2	185	73-24-5	190	C00147	HMDB00034	ADENINE	Nucleotide	Purine metabolism	adenine	1943009	1691348	2514134	1903012	1508624	2579871	2448812	2623497	2557006	3701372	1117885	2848316	937359	886898	1316903	3608793	6922396	5790544	10099210	6933343	468702	658345	288978	564787	560563	335378	762803	1112075	812462	1213205	581006	383064	656600
1289	103	555	LC/MS Pos Early	798	2169	268.104	NC1=NC=NC2=C1N=CN2[C@@]3([H])[C@@](O)([H])[C@@](O)([H])[C@](CO)([H])O3	54923	58-61-7	60961	C00212	HMDB00050	ADENOSINE	Nucleotide	Purine metabolism	adenosine	3695562	2938802	3.95228e+06	4161526	2808866	4173258	8568080	9982352	7146710	2781261	962349	4465654	1704936	1616145	2960096	970066	2266596	7.5657e+06	6898744	7.36211e+06	1636931	1.70082e+06	2177258	1279255	1640434	1441526	1675595	1428056	1631460	1672454	607599	541843	632467
1292	104	35142	LC/MS Neg	100001449	1245	346.056	NC1=NC=NC2=C1N=CN2[C@@]([C@@]([C@@]3(OP(O)(O)=O)[H])(O)[H])(O[C@](CO)3[H])[H]	10463793	84-21-9	41211	C01367	HMDB03540	CPD-3706	Nucleotide	Purine metabolism	3'-AMP	1603378	289024	1515305	1027837	863529	879668	2176903	3203475	1159053	968135	146680	367601	390070	390680	430418			584891	394045	366236		24602				12268	64327
1294	105	32342	LC/MS Pos Early	209	1013	348.07	NC1=NC=NC2=C1N=CN2C3OC(C(C3O)O)COP(O)(O)=O	10239183	149022-20-8	6083	C00020	HMDB00045	AMP	Nucleotide	Purine metabolism	AMP	2465305	1204416	3140209	1190231	1.38658e+06	2918100	6808731	9982628	6098264	4759846	523537	2368189	981904	646697	1601590	649376	1896500	3777316	3095692	4225313	88886	132846	139084		66397	88988	220404		237062	284557
1295	106	37467	LC/MS Pos Early	72	1000	330.06	NC1=NC=NC2=C1N=CN2C3OC(C4OP(O)(OC34)=O)CO	1947	37063-35-7	2024	C02353	HMDB11616		Nucleotide	Purine metabolism	adenosine-2',3'-cyclic monophosphate	881459	380810	1149517	339546	471382	1.01417e+06	1305666	2136775	1511114	1433235	54037	566472	264446	155915	470526	110112	289370	205569	442343	431899
1296	255	35157	LC/MS Neg	100001415	2164	411.127	OC(C)C(C(O)=O)NC(NC1=NC=NC2=C1N=CN2[C@@H]3O[C@H](CO)[C@@H](O)[C@H]3O)=O	141829	24719-82-2	161466		HMDB41623		Nucleotide	Purine metabolism	N6-carbamoylthreonyladenosine	774564	832879	634513	896287	891099	770014	733462	717179	670988	652250	990511	621334	1.00932e+06	972862	809964	415105	427772	434468	395429	425911	1073576	890344	1086580	1054681	1006991	1075105	1.02322e+06	939773	934981	967458	937422	972588	1089045
1298	110	33434	LC/MS Polar	218	2960	175.047	OC(C(NC(N)=O)NC(N)=O)=O	198	99-16-1	203	C00499	HMDB01209	ALLANTOATE	Nucleotide	Purine metabolism	allantoic acid	436233	425212	274214	431254	492420	376196	336182	325016	320322	303255	380971	245915	802914	695581	423042	308519	255495	393334	270381	319717	474205	664838	469932	592700	552969	487513	614751	582641	526866	497831	825644	593500	765246
1299	111	1107	LC/MS Polar	1002	1672	157.037	O=C(N1)C(NC(N)=O)NC1=O	199	97-59-6	204	C02350	HMDB00462	ALLANTOIN	Nucleotide	Purine metabolism	allantoin	252558160	223064720	186304032	270355264	240413888	182399680	144000464	181578720	150632400	109232240	207860240	146873216	232057552	265557088	231085424	80535632	60121060	49319860	61123844	54513608	273434272	316659552	293704608	324278176	337130016	261872224	283954912	340910400	331808800	303384832	231383392	339256416	316902208
1300	200	32352	LC/MS Pos Early	172	2032	152.057	NC(N1)=NC2=C(NC=N2)C1=O	744	73-40-5	764	C00242	HMDB00132	GUANINE	Nucleotide	Purine metabolism	guanine	1323545	727374	1088661	1153927	768808	1321316	591208	1056682	614391	568774	497987	550496	497341	698548	667868	790833	681908	633153	942127	645671	675005	866755	491296	1365725	1104082	783360	1068732	1254620	1211843	1306999	578177	484056	927181
1301	201	1573	LC/MS Pos Early	1099	1728	284.099	O=C1C(N=CN2[C@@]3([H])[C@@](O)([H])[C@@](O)([H])[C@](CO)([H])O3)=C2N=C(N)N1	6544	118-00-3	6802	C00387	HMDB00133	GUANOSINE	Nucleotide	Purine metabolism	guanosine	88932928	70693440	91681696	106005040	62317440	115520560	43427696	70290296	50156276	37182332	29937540	32104096	32118804	40969400	40851624	17933044	14992343	18603460	19068664	17495548	22531882	35300320	12558046	44445376	37747296	18102040	37603816	52640060	43736604	43994376	14852260	5906259	26531454
1304	203	37139	LC/MS Neg	74	1480	344.04	NC1=NC2=C(C(N1)=O)N=CN2C3OC(C4OP(O)(OC34)=O)CO	369712	15718-49-7	92823	C06194	HMDB11629		Nucleotide	Purine metabolism	guanosine-2',3'-cyclic monophosphate	8395945	5214963	8289782	5807968	3980319	11056187	6150875	11175516	4256062	4616149	467373	1374921	779794	1.01328e+06	1425458	418050	624559	2190875	2334635	2436566	214786	748129	169823	549214	876058	504960	812434	1210389	1218932	1425060			54289
1306	214	3127	LC/MS Pos Early	171	1295	137.046	O=C1C(N=CN2)=C2N=CN1	768	68-94-0	790	C00262	HMDB00157	HYPOXANTHINE	Nucleotide	Purine metabolism	hypoxanthine	628923776	626358272	517125056	585005248	580455616	621447168	554699904	547880064	521200480	511904416	533224896	522816480	441320448	489453856	519247648	518079520	543365504	538222464	513857312	528178304	205611200	374842240	204995248	340872512	359135840	275897376	394445984	461288896	381745952	390863552	266156400	189920704	281856832
1307	217	1123	LC/MS Neg	361	1602.1	267.074	O[C@H]1[C@H](N2C(N=CN=C3O)=C3N=C2)O[C@H](CO)[C@H]1O	21241953	58-63-9	6021	C00294	HMDB00195	INOSINE	Nucleotide	Purine metabolism	inosine	76182536	64883628	71604744	80754064	45101320	85290128	33989800	54275964	32726560	36757480	22784826	23693384	22743806	28342380	27450716	19102988	13095751	16304821	12889108	11388997	11740578	20591460	7118446	26315614	21758640	11495609	16866974	32611476	22039518	24982948	7.47919e+06	3679855	13049214
1308	218	2133	LC/MS Pos Early	362	650	349.054	OC1C(C(N2C=NC3=C2N=CNC3=O)OC1COP(O)(O)=O)O	5482599	4691-65-0	8582	C00130	HMDB00175	IMP	Nucleotide	Purine metabolism	inosine 5'-monophosphate (IMP)	7192170	4346220	8567072	5548937	3106724	9297526	4985554	7.61171e+06	4708243	4496200	1162011	2448116	1520570	1.84707e+06	2205411	2060878	1661484	1956627	2542776	2340246	796392	1026151	340601	1448253	957608	574336	1211321	2.06103e+06	1398675	1794055	373425	87618	1240082
1309	249	15650	LC/MS Pos Early	1242	2120	282.12	N=C1C2=C(N([C@@]3([H])[C@@](O)([H])[C@@](O)([H])[C@](CO)([H])O3)C=N2)N=CN1C	4573813	15763-06-1	27476	C02494	HMDB03331		Nucleotide	Purine metabolism	1-methyladenosine	4748479	3510971	2.88222e+06	4941847	3598573	4226321	2097500	2762896	2192977	1896666	1732051	1328714	1903851	2.54336e+06	1792128	826931	440679	812264	534685	903943	3506615	3609545	3434117	5136685	6055761	3458839	4582561	4.85497e+06	4872007	4711873	2205004	1412727	1869888
1312	250	35137	LC/MS Pos Early	100001412	2210	312.13	O=C1C(N=CN2[C@@]3([H])[C@@](O)([H])[C@@](O)([H])[C@](CO)([H])O3)=C2N=C(N(C)C)N1	83878	2140-67-2	92919		HMDB04824		Nucleotide	Purine metabolism	N2,N2-dimethylguanosine	612719	607547	470092	510229	478270	575677	367556	461276	405768	486861	732553	674765	550261	752869	743873	727337	590469	660433	485312	617476	1.03756e+06	806137	1090091	1069986	1202612	1069992	987133	767596	959803	795634	1011205	550632	754631
1315	256	37114	LC/MS Pos Early	213	2264	282.12	OC(C1O)C(OC1CO)N(C=N2)C3=C2C(NC)=NC=N3	92307	1867-73-8	1869		HMDB04044		Nucleotide	Purine metabolism	N6-methyladenosine	1165485	1495957	1985700	1114068	789134	1771425	1464682	1.88351e+06	1291698	1.98371e+06	1416075	1781249	635117	853445	1263602	4006204	3890763	3065613	3.64857e+06	2593882		310113		290378	300215	237065	394289	476807	374417	448730	98829		338768
1316	378	1604	LC/MS Pos Early	1134	776	169.036	O=C1NC(NC(NC2=O)=O)=C2N1		69-93-2;120K5305	1175	C00366	HMDB00289	URATE	Nucleotide	Purine metabolism	urate	1184398	1171096	1367471	1409666	1661271	1111900	1.84108e+06	1540945	2004912	1.66866e+06	2409749	3321539	2827930	895632	3309186	123831	2474695	1267473	2028171	2216231	203604	1.6833e+06	384188	155644	1137700	1400734	2243435	2782358	1988074	2548046	1738176	717861	1288691
1317	388	3147	LC/MS Pos Early	1004	1032	153.041	O=C(N1)C(N=CN2)=C2NC1=O	1151	69-89-6	1188	C00385	HMDB00292	XANTHINE	Nucleotide	Purine metabolism	xanthine	200304032	180142320	150505040	191723568	161309424	196189840	153254144	172905424	142019408	142057088	152907584	148885840	137493360	149259024	162093136	156870624	155559776	144255472	163109632	146069216	59285764	113435664	56425836	132932712	128568864	80309928	142837808	172720928	151786272	142960288	71230960	45378340	94621464
1318	389	15136	LC/MS Neg	100000299	1075	283.068	OC1=C(N=CN2[C@@]3([H])[C@@](O)([H])[C@@](O)([H])[C@](CO)([H])O3)C2=NC(O)=N1	58484	146-80-5	64959	C01762	HMDB00299	XANTHOSINE	Nucleotide	Purine metabolism	xanthosine	907846	1186334	1238116	1081730	925459	936429	1169008	1173988	716302	1329705	968110	846358	718317	772205	929875	1157269	1445445	1436720	1470373	1128475	393170	754513	410010	613252	718684	558686	536731	663277	630284	734463	486435	158874	407097
1324	253	42081	LC/MS Pos Early	100003867	2415	296.135	CN(C)C1=NC=NC2=C1N=CN2C3OC(CO)C(C3O)O	309033	2620-62-4	348206				Nucleotide	Purine metabolism	N6,N6-dimethyladenosine	2387703	2553150	2.00108e+06	2184542	2.62401e+06	2258564	1965504	1779698	2141503	1853660	2410055	2464724	2024679	2215998	2651303	2488196	3015067	2963819	2042475	2168878	1784928	2686819	2156403	2855846	3125910	2336136	2806600	2328977	2286832	2169149	1763451	722343	1864566
1327	257	48130	LC/MS Neg	100001664	940	382.1	OCC(O1)C(O)C(O)C1N2C=NC3=C(NC(CC(O)=O)C(O)=O)N=CN=C32		4542-23-8	165243		HMDB00912		Nucleotide	Purine metabolism	N6-succinyladenosine	1828102	2002821	1.97438e+06	2266208	1946668	2533541	2464901	2712490	2.00337e+06	2236634	2692666	2428738	2515171	2492711	2989363	1537795	1823892	1905388	2.03013e+06	2363830	445210	843843	446479	814032	1.01916e+06	752206	1056397	1208784	985489	961104	1074286	624370	1369281
1330	202	52442	LC/MS Neg	100002733	1150	362.051	O[C@H]1[C@H]([C@H](N2C(NC(N)=NC3=O)=C3N=C2)O[C@@H]1CO)OP(O)(O)=O	392466		444571				Nucleotide	Purine metabolism	guanosine 2'-monophosphate (2'-GMP)*	1069503	536168	1203508	417379	423033	904995	1498073	1.0007e+06	665350	1684818	710506	738103	698217	1135180	744079	2277044	1895764	1.95141e+06	4456534	1368437	47015	393592	47375	233927	225131	69950	232811	477555	293477	337108	27441	23353	166844
1334	139	44570	LC/MS Polar	100004655	3498.2	336.043	NC1=NC=NC2=C1N=CN2C3C(O)C(OP(OCC4OC(N5C=NC6=C5N=C(N)NC6=O)C(O)C4O7)(O)=O)C(COP7(O)=O)O3		849214-04-6					Nucleotide	Purine metabolism	cyclic(AMP-GMP)	180909	134725	467374	136409	128229	492782	179731	462373	169329	443606	80402	162789		99333	41918	83580	229654	426835	277868	351986
1338	47	15949	LC/MS Pos Early	100000125	2193	228.098	[H][C@]1([H])[C@@](O)([H])[C@](CO)([H])O[C@]1(N2C(N=C(N)C=C2)=O)[H]	13117	951-77-9	13711	C00881	HMDB00014	DEOXYCYTIDINE	Nucleotide	Pyrimidine metabolism	2'-deoxycytidine	168540	138209	97757	223422	105108	131590	56032	137042	67021	51018		68911	89634	99392	80244	72118		131915	89430	65748	1458057	624796	856346	1812667	1242123	778475	783873	315056	747951	550259	1036423	537811	599665
1340	50	52602	LC/MS Neg	536	1586	227.067	O=C(NC1=O)N(C=C1)C(CC2O)OC2CO	13118	951-78-0	13712	C00526	HMDB00012	DEOXYURIDINE	Nucleotide	Pyrimidine metabolism	2'-deoxyuridine	1316591	841471	555876	1032930	794758	1001063	382367	497650	337302	375888	647517	356831	653304	811514	655475	359367	297205	341128	406906	283817	644922	1018189	711263	1.47456e+06	1708199	876050	1.00962e+06	1270043	1336576	1085159	949282	715282	744020
1341	64	1566	LC/MS Pos Early	1114	2190	104.071	O=C(O)C(C)CN	58481	10569-72-9;214139-20-5	64956	C05145	HMDB03911	3-AMINO-ISOBUTYRATE	Nucleotide	Pyrimidine metabolism	3-aminoisobutyrate	9678600	7497510	7585694	7606429	8757112	8.27307e+06	7.49026e+06	10008046	6590632	9061202	10190398	9477621	6854315	9909484	10045057	9370192	11705035	9482146	10109456	9775596	1088765	3699918	1108735	3170444	3168514	1.94641e+06	3.5843e+06	4951197	4210441	4017969	2804530	2398210	3.82922e+06
1342	77	35132	LC/MS Pos Early	100001466	2176	258.108	O[C@]([C@@]1(O)[H])([C@](O[C@](CO)1[H])([H])N2C=CC(N(C)C2=O)=N)[H]	9164190	21028-20-6	159649				Nucleotide	Pyrimidine metabolism	3-methylcytidine	2656712	2253350	1.72959e+06	2278515	1988756	1858693	1249250	1782789	1229706	896772	1.47214e+06	1263650	1658621	1772311	2051086	576178	439248	688836	558725	667857	882170	1136521	894862	1424753	1450672	858387	1.45266e+06	1895165	1.62067e+06	1643190	943175	768406	1052966
1346	91	22119	LC/MS Pos Early	100000763	2227	258.108	O[C@H]1[C@@H](O)[C@H](N2C(N=C(N)C(C)=C2)=O)O[C@@H]1CO	83877	2140-61-6	92918		HMDB00982		Nucleotide	Pyrimidine metabolism	5-methylcytidine	702259	586744	665233	829377	504087	973167	473384	698192	427537	506356	351904	512089	507067	365807	610292	630122	844402	894079	838021	743840	792588	556982	705751	784999	855232	569521	669315	727382	835954	799025	526761	322856	534007
1348	93	35136	LC/MS Neg	100001446	1778.1	257.078	O[C@@H]1[C@H](O)[C@@H](CO)O[C@H]1N(C=C2C)C(NC2=O)=O	393058	1463-10-1	445408		HMDB00884		Nucleotide	Pyrimidine metabolism	5-methyluridine (ribothymidine)	2605845	2467886	2068416	2897744	1896759	2651574	2026350	2245178	1640131	1880441	1.6415e+06	1611724	1675671	1318639	1914226	1110766	2251030	2.00584e+06	2269007	1915409	612923	907889	668335	948736	1354080	805403	1231327	1621737	1176543	1224190	706517	570932	697068
1350	147	514	LC/MS Pos Early	827	2124	244.093	OC[C@@H]1[C@H]([C@H]([C@H](N2C(N=C(C=C2)N)=O)O1)O)O	5940	65-46-3	6175	C00475	HMDB00089	CYTIDINE	Nucleotide	Pyrimidine metabolism	cytidine	3282384	1498151	2610603	2290228	1647572	4589647	2597373	4522581	2277476	1413636	424248	1198342	1050743	691630	1112667	1025006	1212112	2181612	2078181	1962560	8563542	2119157	6376337	5205670	4191664	3302832	3134599	1489782	2781580	2304786	3326821	1102935	1946839
1354	148	37465	LC/MS Polar	73	2368	304.034	NC1=NC(N(C2OC(C3OP(O)(OC23)=O)CO)C=C1)=O	369711	15718-51-1	417654	C02354	HMDB11691		Nucleotide	Pyrimidine metabolism	cytidine 2',3'-cyclic monophosphate	1256269	300010	1159203	308346	979796	1158045	2786052	2226740	2963334	1928098	270043	1030317	368487	326798	784504	794545	513197	2980091	2228736	2810793
1355	154	601	LC/MS Polar	923	1910	157.025	O=C(C(NC1=O)CC(N1)=O)O	628	155-54-4	648	C00337	HMDB03349	DI-H-OROTATE	Nucleotide	Pyrimidine metabolism	dihydroorotate	1088836	1124722	724805	912716	1285281	724724	1074340	930881	829647	725589	783542	733758	676087	681106	961640	313213	627787	534099	677435	628569	1428542	1637607	1755663	1483410	1840027	2191569	2593485	1917994	2170628	2101064	1706032	1442959	1190900
1356	157	35651	LC/MS Pos Early	100001635	1980	143.082	O=[C@](O)[C@H]1N=C(C)NCC1	112069	96702-03-3	126041	C06231			Nucleotide	Pyrimidine metabolism	ectoine	870213	819207	729282	778165	1023640	727136	856060	868496	776197	701519	839260	1104855	1.03158e+06	1059261	906952	615031	624907	711613	899678	679710	1890123	1759782	1780542	1642146	1909020	1689266	1518368	1696060	1531217	1574954	1640762	1940580	1850213
1358	308	1505	LC/MS Polar	445	1638.1	155.01	O=C(C1=CC(O)=NC(O)=N1)O	942	50887-69-9	967	C00295	HMDB00226	OROTATE	Nucleotide	Pyrimidine metabolism	orotate	47185544	54797348	56744080	40790832	47439504	71901856	69034344	73266144	59052812	70430776	60868036	58926196	51376764	63401492	68644608	57850028	57228640	61576020	53999788	55238384	38404548	33713076	27854354	39658240	34654096	29779694	43502400	55426712	42312064	36895588	35367976	33585288	41451884
1359	309	35172	LC/MS Polar	100001416	2250	287.052	O=C(C=C(C(O)=O)N1[C@H]2[C@H](O)[C@H](O)[C@@H](CO)O2)NC1=O	83729	314-50-1	92751		HMDB00788	OROTIDINE-5-PHOSPHATE	Nucleotide	Pyrimidine metabolism	orotidine	144093	125551	145107	105456	136019	122077	84336	110389	103713	90658	135036	167919	105312	117647	163262	153093	168741	190291	108951	133436	162814	155257	128787	130459	123212	128352	119279	131013	84583	104506	110119	180989	152853
1360	327	33442	LC/MS Polar	821	1929.3	243.062	O[C@]1([H])[C@@](O)([H])[C@](CO)([H])O[C@]1(C2=CNC(NC2=O)=O)[H]	21403010	1445-07-4	15047	C02067	HMDB00767		Nucleotide	Pyrimidine metabolism	pseudouridine	9454506	10118968	7495602	9738159	8719408	7924899	7967702	8428562	7.25205e+06	6.35647e+06	5632665	6139274	5334391	8.01869e+06	8912909	7.31919e+06	7482839	8489291	6267565	6539694	2465891	4788221	2312907	5715694	6387282	3295480	5189562	8208894	7092350	6121550	2765987	1694569	4.08072e+06
1361	363	2183	LC/MS Neg	872	1963.7	241.083	O=C(NC(C(C)=C1)=O)N1[C@]2([C@@]([C@@]([C@@](CO)(O2)[H])(O)[H])([H])[H])[H]	5585	50-89-5	5789	C00214	HMDB00273	THYMIDINE	Nucleotide	Pyrimidine metabolism	thymidine	4516417	3097892	2318857	4335416	2986117	3715450	1.47665e+06	2112830	1566621	1.59207e+06	2693297	1343955	2069604	3149616	2254442	1526439	1197986	1384903	1267549	1313849	2823795	3.57829e+06	2522781	6019876	6122744	3.00235e+06	3968068	4.02111e+06	4306075	3374097	3.44701e+06	2748901	3345204
1363	364	604	LC/MS Neg	882	1654	125.036	O=C1C(C)=CNC(N1)=O	1103	65-71-4	1135	C00178	HMDB00262	THYMINE	Nucleotide	Pyrimidine metabolism	thymine	458796	512474	544706	333449	376643	515690	426704	402272	441351	551901	627993	527081	552018	761881	519365	1185064	577861	638859	474424	507053	258711	285391	251231	376984	303436	363447	327113	315590	306010	283821	586356	317905	460692
1364	377	605	LC/MS Polar	825	1089.7	111.02	O=C(NC=C1)NC1=O	1141	66-22-8	1174	C00106	HMDB00300	URACIL	Nucleotide	Pyrimidine metabolism	uracil	40913924	39137336	43872400	25408984	25682976	38787100	33050620	38444988	30593046	43923256	45180472	42156384	36773252	52881396	43411192	106241472	56000204	56005208	43450996	43069388	10298058	13870076	9645268	20075492	16755170	16187424	21246900	22524824	21068392	19448104	31321556	13742325	29041376
1365	380	606	LC/MS Neg	535	1457.6	243.062	OC1C(N(C=CC2=O)C(N2)=O)OC(CO)C1O	5807	58-96-8	6029	C00299	HMDB00296	URIDINE	Nucleotide	Pyrimidine metabolism	uridine	332189984	286774528	262733184	338198144	251585280	330730080	241872224	292079040	229810832	225005376	201209600	199740304	197270896	190062656	229020976	176238208	214226048	211121232	252439632	220399104	127347816	188019472	131492664	215566752	230410768	130653544	180047744	257345264	231888560	221257056	122769240	98904472	139860368
1367	382	2856	LC/MS Neg	869	627	323.029	O[C@]1([H])[C@@](O)([H])[C@](COP(O)(O)=O)([H])O[C@]1(N(C=C2)C(NC2=O)=O)[H]	1399139	3387-36-8	6030	C00105	HMDB00288	UMP	Nucleotide	Pyrimidine metabolism	UMP	7768682	5352899	9198031	7095925	3246573	10629056	7813582	9175304	6.60923e+06	5519872	2511065	6765770	1739130	1.95085e+06	2926949	4.1569e+06	5638539	4543734	7047211	6.64149e+06	929070	961733	737717	1621285	1533726	1089506	1404690	2946490	1593397	1.807e+06	589998	278103	1323979
1368	383	37137	LC/MS Neg	75	1090	305.018	OCC1OC(N2C=CC(NC2=O)=O)C3OP(O)(OC13)=O	3824355	40632-52-8	439715	C02355	HMDB11640		Nucleotide	Pyrimidine metabolism	uridine-2',3'-cyclic monophosphate	977034	757289	1125750	877949	446635	1152775	568783	1191421	418608	492625	103605	103033	142404	167706	166223	142539	146114	181528	138025	146883	50400	90519	40031	78999	83108	67865	75098	113320	122602	163750
1370	124	55	LC/MS Pos Early	244	1905	90.055	NCCC(O)=O	234	56-41-7;107-95-9	239	C00099	HMDB00056	B-ALANINE	Nucleotide	Pyrimidine metabolism	beta-alanine	64516004	58079176	53378644	61895040	87108392	51385208	60402332	55044296	57954168	46639376	59175752	50206136	75553592	83529408	71565536	48127140	38797224	46223944	36473648	44957076	26701968	64939552	25674478	58482696	58818800	35503480	49998252	68105344	57006852	55700892	46260696	49096816	61760972
1371	286	1594	LC/MS Polar	1108	3800	175.036	OC([C@H](CC(O)=O)NC(N)=O)=O	4573859	923-37-5	93072	C00438	HMDB00828	CARBAMYUL-L-ASPARTATE	Nucleotide	Pyrimidine metabolism	N-carbamoylaspartate	240286	167601	141058	394911	319493	228652	225205	218185	236428	232565	125765	109180	179461	142271	187932	46131	92240	117699	85673	62367	599038	475243	683979	357468	518197	583435	754570	413504	414683	472373	802498	385745	468315
1374	81	3155	LC/MS Pos Early	1053	875	133.061	OC(CCNC(N)=O)=O	109	462-88-4	111	C02642	HMDB00026	3-UREIDO-PROPIONATE	Nucleotide	Pyrimidine metabolism	3-ureidopropionate	7877962	7748977	6154579	8932407	9161919	6683910	6590703	6741692	6683098	5932481	8945980	8608968	10349968	12127480	10041659	4746969	4242468	5350845	4373195	6118132	9177309	9957646	8061943	11016943	9983531	8731438	9223317	10667043	10053102	10546201	9743667	11523151	11624666
1375	381	52444	LC/MS Neg	100008975	824	323.029								Nucleotide	Pyrimidine metabolism	uridine 2'-monophosphate (2'-UMP)*	3738858	1463701	2817071	2827376	1727301	4287474	1322718	2953509	1247597	1344972	614941	708992	1303846	1123987	1236172				482050		1054621	495499	274962	871149	761303	332527	646413	671560	686342	1107383	282071		704166
1387	61	57655	LC/MS Neg	100010896	1831	257.078	CO[C@@H]1[C@@H]([C@H](O[C@H]1N2C=CC(NC2=O)=O)CO)O	92343	2140-76-3	102212				Nucleotide	Pyrimidine metabolism	2'-O-methyluridine	266415	273197	188885	279386	326789	314106	258896	229607	205193	214894	276200	197299	250523	336752	280192	268235	246684	227869	266012	225138	495591	573590	506379	648383	825046	629155	614497	556374	642826	494447	410367	251659	269548
1389	386	40475	LC/MS Pos Early	100003641	2444	175.108	O=C(C(C(C)C)N)NCC(O)=O	120256	686-43-1	136487		HMDB29127		Peptide	Dipeptide	valylglycine	10542761	11554899	4913954	14739061	16955780	9395110	10316044	9696179	8477049	5504503	15705950	17650252	25297908		19527124		15394187	2061903	20829738	10917413	9784673	30914880	16522273		28468928	24793912	31083080	22872774	29555848	29030518	23545752	14681657	9642813
1405	109	37093	LC/MS Pos Early	100001890	3055	203.139	NC(C)C(NC(CC(C)C)C(O)=O)=O	227831	1638-60-4	259583		HMDB28691		Peptide	Dipeptide	alanylleucine	13909101	15404415	7399307	15998359	17552670	9776694	13656321	13104584	11459185	7.47301e+06	11073996	15155173	21472188	593505	19488164	188407	11171123	1912388	13975732	9909379	7953302	23305724	14332898	4606280	25030598	21411372	27713464	23126910	28388204	29974700	19535562	14774252	13745812
1421	325	40703	LC/MS Pos Early	100003674	2136	173.092	O=[C@]([C@H]1NCCC1)NCC(O)=O	4932143	2578-57-6	6426709		HMDB11178		Peptide	Dipeptide	prolylglycine	7.59757e+06	7962996	6.20177e+06	8779067	7963207	7315858	7.08705e+06	6912776	6017812	6547549	12600960	9981799	13911928	9585409	12272406	7521344	9143352	7.82663e+06	9938479	8796055	8046378	12701229	9732301	15506814	17730260	10396256	14755687	11207125	15283312	13146476	13800142	11166712	12701603
1427	196	36659	LC/MS Pos Early	100001790	3002	189.123	OC([C@@H](NC(CN)=O)C(C)CC)=O	19972556	19461-38-2	88079		HMDB28844		Peptide	Dipeptide	glycylisoleucine	15981647	15976552	9875334	14951191	13857361	11636124	12771453	13835455	11010487	11297452	15880673	12852210	17345616	13152355	17661762	9620347	11072640	11630398	13383109	11500540	7.46254e+06	15932290	10566995	16940688	20677040	14816195	19580262	19063748	22586956	21868822	16209491	12347966	16971434
1428	197	34398	LC/MS Pos Early	100001258	3059	189.123	OC([C@@H](NC(CN)=O)CC(C)C)=O	83812	869-19-2	92843	C02155	HMDB00759		Peptide	Dipeptide	glycylleucine	28787538	30213060	19462636	31687750	31120652	25797232	23223976	25804184	21162596	19957546	31338196	27413206	31973300	18202336	32417366	10735937	23479072	21797804	28869254	22851276	18136268	31524916	22734832	28851860	39264844	28467284	38220188	38012140	39350000	40502524	28562488	21668876	28928284
1437	198	18357	LC/MS Pos Early	100000487	2734	175.108	CC(C)[C@@H](C(O)=O)NC(CN)=O	2006926	1963-21-9	97417		HMDB28854		Peptide	Dipeptide	glycylvaline	40237112	40931732	28386686	40065568	40361020	35422524	31955126	34039400	27494436	30941942	49121772	37507152	44943680	37806856	46369224	27734600	31635092	32148772	41381968	32524960	22461072	41232388	26526296	46246176	54922996	34570468	50839280	47342836	52148600	50987976	45554864	31889996	46777296
1461	229	40045	LC/MS Neg	100003185	2050	187.109	O=C(C(CC(C)C)N)NCC(O)=O	71402	686-50-0	79070		HMDB28929		Peptide	Dipeptide	leucylglycine		25856	55020	72570		58100			116247			57854			76662	74364	178621	77551	125817	71979		64993	68063		113412	141978	168719	41059	115472	197891	81572		146085
1479	222	40008	LC/MS Neg	100003169	1992	187.109	O=C(C(C(CC)C)N)NCC(O)=O	303621	868-28-0	342532		HMDB28907		Peptide	Dipeptide	isoleucylglycine	2807522	4163291	1707187	3945284	4722605	3937373	2752968	2794352	2778681	2786000	5070915	4438478	7733128	875277	5101646	143606	3994387	1392000	4654795	3424102	3182322	8236289	4998854	3356887	8164882	8.22156e+06	7595587	5756071	7517827	6953400	6608101	3787281	4508369
1487	362	31530	LC/MS Pos Early	100001125	3077	267.134	N[C@@H](C(C)O)C(N[C@@H](CC1=CC=CC=C1)C(O)=O)=O	3313819	16875-27-7	4099799		HMDB29068		Peptide	Dipeptide	threonylphenylalanine	3216670	3.82291e+06	1839134	3743823	4337677	2198296	3789121	3413337	3402210	1.90814e+06	2010171	3777370	5226037		4373118		3284875	203587	4397299	2563123	1356197	4371585	2892889	446761	5286608	5040487	6204228	5153487	6370767	6853482	3.84843e+06	3420374	2092330
1505	387	39994	LC/MS Pos Early	100003210	3138	231.17	O=C(C(C(C)C)N)NC(CC(C)C)C(O)=O	312586	22906-55-4	352039		HMDB29131		Peptide	Dipeptide	valylleucine	25625388	36553768	11793187	35930176	40050280	17786116	31370066	24786306	28360000	8521402	12661329	29606544	52332632	414644	38863916	80416	15593935	780558	20389766	13802138	13847018	66224284	41771612	2571878	75355936	56855128	74005008	56358336	85009104	84558800	57106748	44596784	18947172
1547	385	42079	LC/MS Pos Early	100003640	2295	246.145	O=C(C(C(C)C)N)NC(CCC(N)=O)C(O)=O	4419671	42854-54-6	5253209		HMDB29125		Peptide	Dipeptide	valylglutamine	20947378	23331230	10247380	27136466	28329770	13979306	22355968	19868128	21574352	11507436	16657626	22982782	32384672	1115094	26250736	313583	15091628	1843298	16322344	14648841	13822522	39220800	24838104	6384125	45130888	31495608	44349564	34590136	44232484	49400680	36278888	28868526	19901714
1555	184	42994	LC/MS Pos Early	100003160	3009	260.161	O=C(O)C(NC(C(N)CCC(N)=O)=O)CC(C)C	16568303		18218208		HMDB29153		Peptide	Dipeptide	glutaminylleucine	4501003	4910057	2597147	5524773	5669563	3202891	4823716	4367137	4083409	2558557	3201557	5290375	6.50418e+06	96783	6367803		3603432	425899	4313697	3301176	1696216	6261467	3673731	830781	6088840	5986931	6823522	7221791	7.89093e+06	8716719	4524268	3251996	3048540
1603	228	48189	LC/MS Pos Early	100003183	2620	260.161	O=C(C(CC(C)C)N)NC(CCC(N)=O)C(O)=O	3511125		4305457		HMDB28927		Peptide	Dipeptide	leucylglutamine*	1512950	2340178	1339177	2415838	2842635	1.96147e+06	2302703	1845280	2136558	1225415	1509235	3537915	5128028	117446	3567788		3166875	323601	4065368	2339980	1570257	5571470	3510686	628381	5809864	6.4734e+06	7972861	5456292	7.61986e+06	8413979	5249378	3.35937e+06	2304147
1738	62	40479	LC/MS Pos Early	100003109	2378	192.065	O=C(NC1=C2C=CC=C1)C2CC(O)=O	2338343	2971-31-5	3080590		HMDB35514	2-OXINDOLE-3-ACETIC-ACID	Hormone metabolism	Auxin metabolism	2-oxindole-3-acetate	1479451	1229120	1271979	1169394	1520243	1363687	1628036	1650935	1633572	1435468	1138055	1403698	1389932	1626474	1651419	1159983	1121750	1154324	1030050	1160333	2045496	1.70799e+06	1.81044e+06	2008741	1510216	2173111	1.84535e+06	1.96859e+06	1932599	1867748	2050053	1804556	1630323
1806	132	35320	LC/MS Neg	100001605	1906	188.986	O=S(OC1=C(O)C=CC=C1)(O)=O	2341024	4918-96-1	3083879		HMDB59724	CATECHOL	Secondary metabolism	Benzenoids	catechol sulfate	35698	36253	30612	59840	62156	34903	24298	14430	30548		59153	34525	127520	69249	54625						129961	228627	154417	232798	280012	175115	189572	140631	152933	159168	431072	162759	334032
1827	82	57585	LC/MS Polar	100009413	1229	178.051	CC(NC1=CC=C(C(O)=O)C=C1)=O	18177	556-08-1	19266	D03836			Secondary metabolism	Benzenoids	4-acetamidobenzoate	990634	948979	893453	812960	883236	779683	834867	808729	967171	865167	694683	887740	814131	745176	808824	623078	747988	632004	613119	684543	900426	1007034	937000	1130108	1.01905e+06	1.00568e+06	1100315	1096793	1201491	1071613	816314	1099823	839058
1932	90	42040	LC/MS Neg	100003954	962	141.019	O=C(C1=CC=C(CO)O1)O	72827	6338-41-6	80642	C20448	HMDB02432		Secondary metabolism	Furan metabolism	5-hydroxymethyl-2-furoic acid	1420163	1633753	1677268	1416315	1837719	1632857	2.03835e+06	1621708	1773397	1710677	1822609	1627278	1841231	1832495	1712506	1341951	1710819	1614609	1218486	1326655	2292945	2085715	1.96497e+06	2118060	2180983	2450604	2103286	1847881	2007668	2005942	2290467	1870194	1597767
2020	68	531	LC/MS Polar	112	2850	161.046	CC(CC(O)=O)(CC(O)=O)O	4573695	503-49-1	1662	C03761	HMDB00355		Secondary metabolism	Terpenoids	3-hydroxy-3-methylglutarate	81979424	87268616	81142792	80241032	74913392	87408472	82314256	86028928	73708752	82731152	98149248	86525208	92745352	97223632	109166768	117962072	108008296	126204320	120695184	116188752	37699488	67626896	45692480	49560008	63050884	63262884	71644272	81483480	71055312	70663016	82593024	65630576	78466016
2021	245	39583	LC/MS Neg	30	860	147.066	CC(CCO)(CC(O)=O)O	388367	96949-03-0	439230	C02104	HMDB00227	MEVALONATE	Secondary metabolism	Terpenoids	mevalonate	3813005	3716044	3180250	3171019	2545672	2915413	2970171	3640735	2873755	3848618	2971411	3173448	2341524	2489402	2769865	3715144	3842810	4063425	4381028	4347705		1099312		992299	1319728	1566923	1223453	1673327	1610618	1628703	977760	646412	1033286
2022	246	48118	LC/MS Pos Early	100000772	1375	131.07	OC(CCO1)(C)CC1=O	9999	674-26-0	10428		HMDB06024		Secondary metabolism	Terpenoids	mevalonolactone	4186511	3887036	3.95034e+06	4308012	3621246	3704639	3436930	3325272	2885980	4494602	3588773	3.36475e+06	3427231	3738555	3217442	5647705	3888318	5020358	4954883	7.15786e+06	640995	2135472	1382590	1424011	2197088	2801911	998010	2111530	2119423	2207948	766022	1450393	1956434
2122	55	1432	LC/MS Polar	235	858.6	151.04	OC(CC1=C(O)C=CC=C1)=O	11476	614-75-5	11970	C05852	HMDB00669		Xenobiotics	Chemicals	2-hydroxyphenylacetate	5541028	5253001	5302680	3.95428e+06	4863770	4906006	4825954	5888153	3981998	5515385	3252742	4.06611e+06	2153525	2133658	4244559	8745080	5071601	6818165	4993801	5975712	1568595	2997952	1951827	1498741	2.00737e+06	1202064	2555592	4.06455e+06	4422316	3262270	1124808	738511	1648185
2177	369	40406	LC/MS Pos Early	100003397	2100	76.0757	C[N+](C)([O-])C	1113	1184-78-7	1145	C01104	HMDB00925		Xenobiotics	Chemicals	trimethylamine N-oxide	383925	283008	347358	290163	215324	300995	488594	471637	370277	468535	39230	152461		132883	208991	452969	595599	318180	343776	294644	154342	125046	173600	140495	143052	105508	174099	195674	167366	153000		142072
2185	359	53231	LC/MS Pos Early	100009232	1250	134.027	O=C(O)[C@]1(NCSC1)[H]	84120	34592-47-4	93176			CPD0-1571	Xenobiotics	Chemicals	thioproline	1.03911e+06	917818	1233576	1080114	964243	939138	860113	606195	963060	1290585	1.04534e+06	1347887	1856985	1301760	1675650	190261	444821	412504	649349	920460	243279	1080675	250312	1213253	825215	460017	1199578	1069171	1480349	1764328	812802	744097	1347010
[truncated: 7 more columns]
